# Supplementary material for: The effect of heterogeneous environmental regulations on the employment skill structure: The system-GMM approach and mediation model
Source: PLoS One. 2023 Aug 24;18(8):e0290276. doi: 10.1371/journal.pone.0290276 (PMC10449222; doi:10.1371/journal.pone.0290276)
Supplement: S1 Table — (XLSX) [file pone.0290276.s001.xlsx]

## Sheet: 2000
	explained varibles			command-and-control environmental regulation					market-incentive environmental regulation					voluntary environmental regulation					industrial green transformation								control variables
Provinces	the number of R&D personnel in industrial enterprises (people)	the number of employees in above-scale industrial enterprises（10 thousand people）	the proportion of the labor force with a college diploma and above	the number of regional administrative punishment cases (pieces)	the number of staff in the environmental protection system (pepple)	the number of environmental impact assessment documents approved for construction projects (pieces)	the number of environmental acceptance projects (pieces)	the regional GDP (100 million yuan)	the environmental protection investment of environmental protection acceptance projects（10 thousand yuan）	the amount of investment in controlling industrial pollution sources（10 thousand yuan）	the amount of sewage charges（10 thousand yuan）	the ratio of investment in pollution control projects completed this year to regional GDP	the regional industrial added value（100 million yuan）	the number of scientific research institutions of industrial enterprises above the scale (pieces)	the number of letters and visits (times)	the number of suggestions from the National People's Congress (times)	the number of proposals from the Chinese People's Political Consultative Conference (times)	the number of the regional population (10 thousand people)	the carbon emissions of industrial dioxide (million tons)	the discharge of industrial wastewater (ton)	the emissions of industrial sulfur dioxide (ton)	the production of industrial solid waste (10 thousand tons)	the comprehensive utilization of industrial solid waste (10 thousand tons)	the amount of annual industrial water consumption (million cubic meters)	the amount of annual energy consumption(ten thousand tons of standard coal)	the ration of annual added value of six energy-intensive industries to industrial added value	the amount of foreign direct investment（billion dollars）	the number of students in ordinary colleges（10 thousand people）	the average wages of urban employees in the mining, manufacturing, electricity, heat and fuel power and water production and supply industries （yuan）	capital stock（100 million yuan）	R&D investment of above-scale industrial enterprises (million yuan)
Beijing	32019	113.13	21.4785	678	2372	1419	179	3277.8	14000	58204.2	10008.4	1.6	831	155	10664	136	100	1364	68.2	23164	146431	1139.3	838.65	7.42	4144	0.903381	402.46	28.03	15008.3	14003.6	3357.17
Tianjin	21480	91.25	12.2562	477	2189	935	78	1591.7	12000	76992.5	6773.58	1.94	716.7	154	7031	56	79	1001	58.2	17604	213709	469.8	456.97	3.7	2793.71	0.94423	330.86	11.91	14850	6706.5	958.06
Hebei	65024	208.44	3.43234	2216	17681	4479	1202	4628.2	70000	74833.7	34723.8	0.91	1868.4	452	6558	279	327	6674	237.3	89600	1133599	7027.9	2877	27.91	11195.7	0.804025	140.1	25.26	9447	19559.8	9881.93
Shanxi	4174	14.1	5.36117	1221	14704	699	365	1845.7	115000	97845.2	16516.8	1.14	748.7	194	4447	166	157	3247	148	32406	902681	7694.5	1733.63	12.33	6728	0.87676	48.27	12.5	7615.67	1620.57	272.5
Inner Mongolia	61212	205.82	5.59363	1247	5801	2320	882	1539.1	50000	55939	6006.63	1.14	484.2	83	3179	71	100	2372	105.5	21844	506309	2375.6	552.33	8.09	3549.33	0.760574	25.36	7.19	7986.67	15021.1	4103.79
Liaoning	84287	241.99	8.38801	14447	14071	7730	4067	4669.1	79000	120195	44019.8	1.31	2114.9	338	23179	116	164	4184	213	109044	705672	7562.5	2573.03	25.08	10655.8	0.967403	655.43	30.79	9612.33	14218.2	8553.3
Jilin	10453	66.36	7.02577	732	8886	1229	497	1751.4	30000	111697	12318.5	0.73	565.5	143	8827	72	114	2682	83	37386	201688	1604.4	778.95	5.85	3766.41	0.948382	76.61	18.1	8774.33	7764.55	681.04
Helongjiang	39242	101.77	7.4483	857	7865	1508	886	2855.5	30000	110972	15444.5	1.11	1566.4	205	14597	88	112	3807	125.3	52644	221670	2693.7	1846.69	81.24	6166.15	0.425102	83.44	21.01	8398	7902.14	2614.81
Shanghai	66670	292.21	13.8362	804	3384	2624	500	4812.2	117000	109429	11483.5	1.11	2022.5	264	7565	149	107	1609	118	72446	326804	1354.7	1515.9	83.6	5499.48	0.795773	985.4	22.68	19293.3	22627.7	6901.49
Jiangsu	33599	92.42	4.59515	4612	14288	20843	6269	8553.7	123000	131036	51162.9	1.28	3848.5	967	23544	294	423	7327	199.4	201923	1140991	3038.2	2598.4	124.99	8612.43	0.712662	750.04	45.18	11943.7	8820	4754.08
Zhejiang	139600	726.94	4.02554	3773	7376	14274	5686	6164.8	90000	223064	51532.3	1.32	2964.7	442	30214	340	495	4680	131.4	136433	561847	1385.7	1099.41	49.27	6560.37	0.462283	293.13	19.24	13617.7	34783.9	21978.8
Anhui	11148	47.93	3.06816	1340	7833	561	174	3125.3	12000	56470.2	13215.2	0.55	841.5	261	6474	171	278	6093	118.7	63106	350625	2815.1	2014.65	39.7	4878.82	0.662698	91.44	19.18	8222	8647.96	1770.84
Fujian	285076	1307.4	4.32353	2151	5838	8586	4473	3764.5	89000	56699.8	20124.7	0.51	1422.3	124	7816	165	166	3410	56.4	57617	214338	2190.5	911.85	31.48	3463.4	0.436181	470.84	13.79	10605.3	48040.2	52549.4
Jiangxi	67237	155.99	3.96759	1029	6333	687	156	2003.1	30000	26189.9	10091.9	0.6	543.9	141	4683	95	151	4149	53.3	41956	288108	4796.2	702.24	45.65	2505	0.711344	68.76	14.86	6928.33	14831.4	8207
Shandong	30887	69.13	4.32537	2682	20624	6951	3391	8278.1	116000	252855	39890.4	1.1	3620.1	992	23759	394	435	8998	194.8	110324	1460902	5407.3	4173.02	46.54	11361.9	0.585116	389.5	32.53	10754.3	6380.93	3815.84
Henan	93537	449.14	3.37471	3503	24016	2188	647	5053	49000	80553.2	28299.5	0.52	2000	349	9044	313	425	9488	162.1	109210	747384	3625	2015.89	40.92	7918.84	0.64261	113.59	27.34	7823.67	40366.8	13349.4
Hubei	16359	125.19	3.76723	3020	12773	999	369	3545.4	24000	85237.9	20092.3	0.43	1243.2	306	9230	140	200	5646	136.8	106733	508218	2817.8	1514.26	69.93	6269.09	0.789157	166.7	35.77	8678.67	24704.2	200.58
Hunan	11296	80.3	5.34844	1760	11898	1547	975	3551.5	17000	54462.2	22403.5	0.39	1094.8	224	7109	238	269	6562	77.3	112563	626494	2354.6	1105.76	41.31	4070.71	0.644099	73.06	26.58	8271	9657.2	116.89
Guangdong	94942	403.82	5.16021	4411	13170	38405	25464	10810.2	161000	167110	60190.9	0.75	4518.7	529	39356	421	379	8650	199.6	114055	881556	1694.3	1144.49	102.71	9447.7	0.549204	2165.1	30.6	12855.3	33034.8	1023.8
Guangxi	80972	160.23	3.30877	1006	5639	3902	2214	2080	25000	73659.1	24762.1	0.85	612.3	181	8385	217	167	4751	56.2	81571	800485	2108.1	1057.82	51.79	2669.34	0.573869	108.5	12.37	8661	28744	1317.21
Hainan	3866	12.35	4.9202	85	1982	443	82	526.8	5000	7107	1384.43	0.38	70.5	12	1140	28	31	789	8.7	7064	20178	94.9	53.65	2.57	479.95	0.675319	234.36	1.92	9185.67	5496.83	133.87
Chongqing	510930	1150.83	3.64379	1053	3371	3668	1566	1822.1	58000	33523.7	8701.54	1.62	644	148	8878	194	198	2849	71.3	84344	664240	1304.8	626.01	20.57	2428	0.411925	66.02	12.63	8466.33	101159	3940.35
Sichuan	8638	33.1265	3.15549	988	8200	3400	1263	3928.2	46000	84115.9	15781.5	0.93	1170.6	282	11463	344	448	8329	105	116979	994064	4714.2	1689.19	54.66	6517.82	0.595302	101.07	24.56	8847.33	7125.28	95.05
Guizhou	52520	335.095	2.6378	244	3199	1405	801	1029.9	16000	23670.5	7729.14	0.58	328.7	98	2590	180	200	3756	81.2	20598	642490	2271.8	689	16.95	4278.61	0.8655	14.93	7.98	9186.67	46258.6	1120.62
Yunnan	33753	149.01	1.47711	877	4851	1681	384	2030.1	18000	68593.2	10527	0.54	707	116	3378	153	189	4241	53	35117	323853	3187.4	1151.64	25.38	3468.33	0.531344	48.19	9.59	10267	44524.2	784.64
Shaanxi	66087	176.55	5.00691	1505	8075	1033	689	1804	20000	44052.8	15516.6	1.13	629.9	246	3713	159	209	3644	58.9	30903	553738	2625	380.54	11.38	2731.23	0.427084	83.22	24.47	8800	40675.8	846.78
Gansu	374531	905.76	3.55761	627	4180	279	171	1052.9	15000	64346.9	10410.3	0.86	327.6	80	3159	73	90	2515	54.3	23795	311878	1703.8	397.01	18.01	3011.62	1.56987	25.65	8.26	10176.7	142283	5926.5
Qinghai	48968	194.43	0.777102	24	902	260	99	263.7	3000	4083.2	771.22	0.79	50.9	34	1019	24	22	517	12.1	4661	20177	336.7	458.1	3.39	897.2	2.22908	5.77	1.35	11812.3	37527.9	927.43
Ningxia	123718	318.54	1.32219	323	1133	87	76	295	4000	18540.8	1928.41	4	96.7	38	3572	13	27	554	23.8	10942	174155	478.7	198.96	4.31	1179.43	1.28749	9.4	1.75	10913.7	65221.4	2149.43
Xinjiang	167996	288.6	8.10496	537	3629	640	212	1363.6	46000	22310.9	7795.79	1.73	418.6	45	2187	73	76	1849	65.4	15365	187689	718.2	296.16	13.97	3327.63	0.683134	11.43	8.1	11580.7	54877.6	2452.3

## Sheet: 2001
	explained varibles			command-and-control environmental regulation					market-incentive environmental regulation					voluntary environmental regulation					industrial green transformation								control variables
Provinces	the number of R&D personnel in industrial enterprises (people)	the number of employees in above-scale industrial enterprises（10 thousand people）	the proportion of the labor force with a college diploma and above	the number of regional administrative punishment cases (pieces)	the number of staff in the environmental protection system (pepple)	the number of environmental impact assessment documents approved for construction projects (pieces)	the number of environmental acceptance projects (pieces)	the regional GDP (100 million yuan)	the environmental protection investment of environmental protection acceptance projects（10 thousand yuan）	the amount of investment in controlling industrial pollution sources（10 thousand yuan）	the amount of sewage charges（10 thousand yuan）	the ratio of investment in pollution control projects completed this year to regional GDP	the regional industrial added value（100 million yuan）	the number of scientific research institutions of industrial enterprises above the scale (pieces)	the number of letters and visits (times)	the number of suggestions from the National People's Congress (times)	the number of proposals from the Chinese People's Political Consultative Conference (times)	the number of the regional population (10 thousand people)	the carbon emissions of industrial dioxide (million tons)	the discharge of industrial wastewater (ton)	the emissions of industrial sulfur dioxide (ton)	the production of industrial solid waste (10 thousand tons)	the comprehensive utilization of industrial solid waste (10 thousand tons)	the amount of annual industrial water consumption (million cubic meters)	the amount of annual energy consumption(ten thousand tons of standard coal)	the ration of annual added value of six energy-intensive industries to industrial added value	the amount of foreign direct investment（billion dollars）	the number of students in ordinary colleges（10 thousand people）	the average wages of urban employees in the mining, manufacturing, electricity, heat and fuel power and water production and supply industries （yuan）	capital stock（100 million yuan）	R&D investment of above-scale industrial enterprises (million yuan)
Beijing	24482	120.19	18.6	734	2403	3073	727	3861.5	97000	47686.6	15266.1	1.61	920.2	155	9884	179	105	1385	77.4	21165	126309	1136	880	7.48	4313	0.906596	429.25	33.65	17138.9	6951	2062.69
Tianjin	1056	12	10.8	957	2684	1869	185	1756.9	9000	26255	8153	1.95	768.6	175	7459	58.5	76.5	1004	60.4	21250	198549	575	642	4.1	2918	1.03894	341.54	15.4	15173.8	1980	84.738
Hebei	148527	514.8	3.52	3129	20126	8300	2102	5062.9	70000	64295.1	34627.5	0.92	2011.2	403	14482	228	288	6699	251.5	103041	1095947	8847	3909	27.34	10391	0.812729	147.84	35.05	9437.73	32672.8	11031.4
Shanxi	4582	22.02	6.7	1510	16197	645	350	2029.5	66000	63906.4	17725.5	1.15	832.5	159	5547	128	161	3272	184.2	31093	902050	7211	2446	12.92	7968	0.875039	49.35	16.5	7240.28	1646.73	301.25
Inner Mongolia	45496	152.26	6.91	964	6377	2768	7	1713.8	32000	26709	6555.5	1.15	541	81	5320	120	119	2381	115.8	20960	485106	2483	751	8.76	4073	0.727061	22.17	9.96	7864.63	11301.8	2144.84
Liaoning	18850	101.48	6.34	16846	13550	10422	6006	5033.1	66000	114664	45424.9	1.32	2190.1	266	28841	172	167	4194	205.5	99505	607550	7865	2733	24.02	10656	0.963139	637.97	37.23	10045.3	6896.21	1777.34
Jilin	56813	112.12	6.9	757	9526	3693	2644	1900.9	30000	36592.6	12327.6	0.74	624.7	120	17076	57	75	2691	89.1	35574	190626	1635	851	11.3	3863	0.74138	80.98	21.78	9025.13	8598.1	3658.11
Helongjiang	170441	690.15	6.4	4647	7759	3157	1367	3043.4	29000	102016	15603.8	1.12	1592	194	14042	88	84	3811	121.1	49444	218950	2925	2084	71.66	6037	0.418794	76.5	27.14	9180.72	37529.4	24360.1
Shanghai	66762	213.2	17.1	1557	3422	3957	583	5257.7	144000	26458.2	14868.8	1.12	2194.1	217	18703	137	154	1668	122.5	68012	300061	1605	1582	79.8	5818	0.878178	1126.88	28	18925.1	8830.48	5518.78
Jiangsu	72488	218.99	5.6	5480	14976	30664	10357	9456.8	123000	103524	63577.9	1.29	4270.9	977	43987	338	496	7359	191.6	271029	1087585	3553	3231	135.26	8881	0.70195	920.01	58.55	12658.4	17325.2	11156.9
Zhejiang	50814	164.81	4.05	6842	7980	17771	6871	6927.7	140000	111284	50013	1.33	3205.4	436	48024	384	556	4729	142.9	158113	555710	1603	1390	51.28	6530	0.471791	340.64	29.31	13649.6	12921.7	10788.9
Anhui	50520	119.25	4.51	1866	8389	1436	747	3502.8	20000	36509.2	13455.6	0.56	1007.3	241	4632	122	238	6128	127	63229	348743	3262	2544	47.5	5118	0.593865	92.08	25.22	8471.08	21433.6	9646.22
Fujian	26763	99.52	6.4	2689	6289	7824	3639	4072.9	82000	45759.4	20519.1	0.52	1586.5	210	19923	239	285	3445	56.4	69724	186121	5133	2840	41.02	3163	0.40532	512.6	16.74	10498.2	11182.1	4032.36
Jiangxi	104792	304.01	6.28	717	6597	1271	485	2175.7	12000	16711.7	9228.3	0.61	603.2	125	6211	146	184	4186	58	41507	259002	4377	985	46	2329	0.704891	73.79	19.65	7023.01	28744.4	34573.3
Shandong	5394	17.42	6.33	3375	21166	8868	3777	9076.2	63000	280860	48697.3	1.11	3911	850	28466	26	23	9041	232.7	115233	1408716	6215	5224	41.56	9955	0.589662	425.16	44.94	10902.6	2636.22	1164.92
Henan	69180	272.39	5.425	3238	28511	3395	796	5533	121000	57564.2	32552.9	0.53	2182.8	346	9169	266	428	9555	181.3	110152	759939	3935	2577	40.58	8244	0.641163	100.73	36.91	7592.85	25593.7	12057.3
Hubei	63315	401.74	4.9	2920	13024	1456	511	3880.5	21000	56742.9	18881.1	0.44	1360.1	254	11804	136	190	5658	135.2	97714	484373	2694	1733	73.52	6052	0.72305	141.43	45.33	9039.76	37827.1	1413.46
Hunan	11345	92.6	5.8	2673	13289	1706	937	3831.9	30000	60090.9	23040.2	0.4	1180.4	238	7680	216	259	6596	85.4	107175	586849	2464	1532	50.34	4622	0.645163	65.67	33.13	8325.78	15286.6	271.88
Guangdong	33896	202.96	5.4	4814	15779	54726	37862	12126.6	171000	215249	62549.7	0.76	5012.2	663	51764	309	296	8733	210	112812	934500	1990	1430	111.94	10179	0.531078	2218.23	38.19	13799.2	19412.8	797.96
Guangxi	85498	362.875	3.73	1010	6054	4508	2260	2279.3	71000	25192.2	18130.2	0.86	639.5	175	11377	185	238	4788	56.1	90512	662624	2648	1487	46.86	2669	0.585692	102.46	15.16	8434.73	53843.4	976.99
Hainan	46048	154.97	5.4	114	1712	786	69	579.2	6000	1685.8	1165.9	0.39	97.9	9	859	28	37	796	9.2	7001	19283	75	39	3.08	520	0.491624	214.96	2.6	9031.46	20734.8	679.15
Chongqing	337155	719.43	3.8	938	3099	3868	1709	2014.6	45000	26312.6	12732.9	1.63	707.6	155	13311	232	286	2829	65.2	81214	569418	1300	882	22.68	3016	0.38933	70.24	16.16	8446.79	66607.5	2584.81
Sichuan	9633	67.5747	5.5	1919	10302	3995	1882	4293.5	110000	35397.8	17289.9	0.94	1270.9	287	16322	339	458	8143	108.8	114920	940772	4513	2140	55.14	6810	0.621441	109.39	31.67	8336.25	19203.7	181.19
Guizhou	179533	1470.53	4.8	378	3542	2020	862	1133.3	41000	16040	8548.8	0.59	360.7	87	814	95	150	3799	82.9	20812	571407	2367	860	20.1	4438	0.876241	15.99	10.82	9092.24	107018	4985.05
Yunnan	42945	124.92	2.8278	280	5307	1438	596	2159	49000	34661.2	11862.8	0.55	734.5	147	3116	196	241	4287	61.4	32713	294424	3134	1008	22.72	3490	0.549694	53.77	11.9	10959.6	36913	801.22
Shaanxi	18943	63.83	5.92	1869	9281	1606	843	2010.6	75000	26589.8	16214.2	1.14	706.6	76	5944	136	194	3653	68.4	28634	542241	2408	493	11.92	3257	0.417874	95.96	31.37	9356.57	15531	1254.22
Gansu	187804	724.19	4.62	713	4663	732	293	1125.4	8000	20737.1	10854.3	0.87	355.5	27	4562	98	111	2523	56.1	20722	315363	1286	363	17.44	2905	1.57224	24.64	11.09	10997.3	111169	1097.27
Qinghai	31704	91.02	3.7	58	1192	238	71	300.1	11000	3858.2	874	0.8	58	37	1566	30	22	523	14.7	4385	23686	368	82	3.66	930	1.80828	6.48	1.79	10565.2	57996.2	502.14
Ningxia	32616	92.89	7.2421	325	1133	238	67	337.4	4000	29121.8	2755.4	4.01	106.8	54	4838	19	48	563	34.3	10450	168781	431	170	4.04	1278.71	1.30918	10.62	2.32	11327.3	29058.6	398.66
Xinjiang	172832	400.4	10.96	683	3867	1225	567	1491.6	12000	32008.7	8163.7	1.74	445.6	53	8106	8	74.5	1876	53.5	16797	188941	784	393	12.08	3496	0.859717	11.2	10.81	11096.2	76377.7	1841.84

## Sheet: 2002
	explained varibles			command-and-control environmental regulation					market-incentive environmental regulation					voluntary environmental regulation					industrial green transformation								control variables
Provinces	the number of R&D personnel in industrial enterprises (people)	the number of employees in above-scale industrial enterprises（10 thousand people）	the proportion of the labor force with a college diploma and above	the number of regional administrative punishment cases (pieces)	the number of staff in the environmental protection system (pepple)	the number of environmental impact assessment documents approved for construction projects (pieces)	the number of environmental acceptance projects (pieces)	the regional GDP (100 million yuan)	the environmental protection investment of environmental protection acceptance projects（10 thousand yuan）	the amount of investment in controlling industrial pollution sources（10 thousand yuan）	the amount of sewage charges（10 thousand yuan）	the ratio of investment in pollution control projects completed this year to regional GDP	the regional industrial added value（100 million yuan）	the number of scientific research institutions of industrial enterprises above the scale (pieces)	the number of letters and visits (times)	the number of suggestions from the National People's Congress (times)	the number of proposals from the Chinese People's Political Consultative Conference (times)	the number of the regional population (10 thousand people)	the carbon emissions of industrial dioxide (million tons)	the discharge of industrial wastewater (ton)	the emissions of industrial sulfur dioxide (ton)	the production of industrial solid waste (10 thousand tons)	the comprehensive utilization of industrial solid waste (10 thousand tons)	the amount of annual industrial water consumption (million cubic meters)	the amount of annual energy consumption(ten thousand tons of standard coal)	the ration of annual added value of six energy-intensive industries to industrial added value	the amount of foreign direct investment（billion dollars）	the number of students in ordinary colleges（10 thousand people）	the average wages of urban employees in the mining, manufacturing, electricity, heat and fuel power and water production and supply industries （yuan）	capital stock（100 million yuan）	R&D investment of above-scale industrial enterprises (million yuan)
Beijing	52232	269.75	23.1	1041	2349	1651	841	4525.7	133000	53505	19235.7	1.67	999.6	131	13171	168	87	1423	77.9	18044	120566	1053	822	7.54	4436	0.943217	454.95	39.57	17838	18462.9	2330.69
Tianjin	27946	90.79	13.7	1370	2722	6645	4464	1926.9	16000	99227	11157.2	2.01	830.5	184	22453	61	74	1007	65.1	21959	200773	643	642	4.5	3022	1.05978	365.29	19.69	15145.8	6280.1	1468.9
Hebei	41881	366.62	6.2	3297	24228	8349	2102	5518.9	70000	99000.1	38688.8	0.98	2175.3	387	13116	98	192	6735	284.4	106772	1053356	8503	4020	26.77	11588	0.877796	154.77	47.3	9846.32	23130.3	3619.79
Shanxi	7849	42.37	6.8	2855	16487	801	315	2324.8	104000	81014.9	19304.6	1.21	991.4	130	4536	139	143	3294	221.4	30777	907021	8295	3006	13.51	9340	0.913799	57.69	20.84	7425.99	6561.56	596.64
Inner Mongolia	104104	644.39	7.43	1678	6732	2094	1309	1940.9	18000	21134.4	8936.4	1.21	614.9	77	6682	99	101	2384	127.1	22737	559001	3044	848	9.43	4560	0.728801	24.23	12.07	7586.65	32421.3	16239
Liaoning	49345	133.14	6.74	26781	15786	9647	4960	5458.2	167000	102427	50463.7	1.38	2332	254	26419	118	169	4203	220.7	92001	573015	8146	3139	22.96	10602	0.981055	664.08	45.05	10464.8	9937.31	2879.15
Jilin	25850	77.82	8	1349	9136	2896	1961	2043.1	27000	49186.2	14511.7	0.8	653.5	123	18412	67	90	2699	92.2	34783	187150	1631	846	16.75	4531	0.762234	179.12	26.47	9243.37	4200.48	799.31
Helongjiang	95232	336.37	6.495	15240	7615	5693	2656	3242.7	70000	151250	16173.6	1.18	1650.8	191	8933	61	124	3813	117.9	47983	213322	3086	2270	62.08	6004	0.436631	74.68	33.5	9655.21	18922.4	8120
Shanghai	21552	83.7	16.2	1769	3409	5423	1011	5795	108000	13376.4	16662.4	1.18	2399.1	247	65022	117	97	1713	128.4	64857	324920	1595	1604	76	6249	0.809558	1279.64	33.16	19637.8	8340.18	2246.98
Jiangsu	16116	68.08	4.6	5672	15721	35967	10075	10606.9	133000	75392.8	68687.7	1.35	4880.1	941	44153	326	498	7406	220.1	262715	1055106	3796	3464	145.53	9609	0.716166	1254.84	70.02	12442.4	5875.79	1590.04
Zhejiang	46745	324.89	7.9	5868	8328	24532	8540	8040.7	206000	104857	54456.7	1.39	3670.4	394	36144	345	515	4776	156.5	168048	593868	1778	1506	53.29	8280	0.486555	432.02	39.31	13193	16612.2	8905.99
Anhui	45044	118.62	3	1615	8841	1048	426	3827.7	43000	44217.9	13952.3	0.62	1055.3	266	6898	125	198	6144	112.8	64577	349088	3415	2608	55.3	5316	0.637961	96.22	33.01	8400.71	11459	13531.5
Fujian	2041	12.33	6.1	1991	5572	10166	5047	4467.6	204000	63365.5	21052.5	0.58	1809	195	9128	250	256	3476	67.3	78511	181196	4131	1575	50.56	3762	0.412294	594	19.73	10451.1	2742.33	481.52
Jiangxi	394884	1104.06	3.97	1414	6957	1326	530	2450.5	11000	10204.1	9921.8	0.67	702.4	128	6608	109	172	4222	63.3	46119	248105	5850	1136	46.35	2933	0.72957	98.69	26.63	7041.05	56423.2	94959.6
Shandong	9222	25.89	7.4	3600	22608	10642	4630	10076.5	68000	334980	51654.4	1.17	4364.4	801	27922	350	429	9082	258.8	106668	1393864	6559	5704	36.58	14599	0.650949	470.87	58.36	10697	3281.86	1559.6
Henan	52036	241.01	5.6	4954	31357	3613	1076	6035.5	138000	73097.6	32591	0.59	2476.7	315	8597	260	377	9613	194.3	114431	807354	4251	2713	40.24	9055	0.639726	118.16	46.8	7752.12	22279.6	10961.4
Hubei	22201	139.81	5.4	2820	13613	2117	649	4212.8	50000	71079.1	21048	0.5	1473	198	8970	174	241	5672	154.2	98481	472799	2977	2004	77.11	6713	0.723795	158.54	58.5	8200.84	23459.7	306.2
Hunan	36666	151.08	4.9	3588	18327	4003	2106	4151.5	19000	45970.7	24927.5	0.46	1265.7	265	10708	195	223	6629	92.1	111788	575897	2434	1577	59.37	5045	0.663119	86.81	41.94	8364.73	20338	521.96
Guangdong	252020	859.77	7.1	4405	16098	70263	36135	13601.9	183000	108204	66880.9	0.82	5628.7	702	49857	293	285	8842	231.5	145236	951989	2045	1552	121.17	11355	0.52408	2363.54	46.78	14426.4	85728.8	4456.76
Guangxi	44116	215.48	3.8	1195	5529	6243	2328	2523.7	31000	16165.3	17430.8	0.92	699.2	165	13594	219	219	4822	56.5	97126	646194	2535	1887	41.93	3120	0.555706	104.44	18.63	8953.29	24457.2	928.76
Hainan	78406	391.44	5.2	80	1566	678	107	642.7	11000	1006.4	1229.2	0.45	111.4	12	2318	24	31	803	12.4	7170	22037	94	71	3.59	602	0.520826	98.51	3.47	9318.56	39594.5	1014.28
Chongqing	127627	315.674	3.89	1713	3072	6145	3426	2279.8	68000	16286.9	11942.7	1.69	803	158	25252	218	239	2814	70	79872	551820	1348	961	24.79	2662	0.381034	68.93	20.01	8213.33	32238.5	1722.07
Sichuan	132411	116.766	4.7	1250	10729	3658	1879	4725	37000	67892.3	19572.6	1	1392.1	276	22791	401	509	8110	124	117638	930169	4573	2191	55.62	7510	0.666353	119.98	41.24	8566.69	37117.6	2896.2
Guizhou	18998	169.263	4.65	322	3538	2734	680	1243.4	13000	18682.1	11396.2	0.65	395.5	79	5460	178	196	3837	86.3	17117	577097	2879	840	23.25	4470	0.913123	18.91	12.27	9711.55	40404.1	353.87
Yunnan	124753	233.71	2.9652	235	5759	1894	703	2358.7	36000	35174.8	11510.4	0.61	796.5	149	5000	160	217	4333	72.3	33696	293115	3433	1112	20.06	4131	0.593986	60.55	14.34	11349	44563.1	6066.21
Shaanxi	2065	20.94	5.16	2351	11562	1751	952	2253.4	65000	32806.9	17354.7	1.2	819.5	219	5401	154	197	3662	76.3	30496	554079	2887	701	12.46	3713	0.415448	106.25	41.16	9154.29	8926.3	27.21
Gansu	149571	343.86	3.84	721	5264	737	348	1232	30000	51487.2	11331.2	0.93	389.4	88	6055	62	70	2531	59	19677	373804	1734	423	16.87	3174	1.4689	21.66	14.3	11590.9	64052.3	1847.31
Qinghai	79365	202.55	4.2	30	1035	312	118	340.7	6000	2830.3	872.1	0.86	66.5	21	385	22	26	529	15.7	3583	22115	314	96	3.93	989	1.76286	7	2.22	10075.8	67491	1843.17
Ningxia	33180	89.6	7.8514	539	1158	399	201	377.2	1000	22890	2254.8	4.07	120.5	35	5728	17	30	572	44.8	11534	187220	466	221	3.77	1378	1.23303	22.6	2.93	10818.6	48499.8	464
Xinjiang	90444	233.8	14	308	4429	1242	652	1612.6	23000	16951.8	9174.7	1.8	463.6	61	5437	71	73	1905	69.7	16426	193031	1008	516	10.19	3723	0.884275	11.44	13.23	11556.3	39002.1	1111.51

## Sheet: 2003
	explained varibles			command-and-control environmental regulation					market-incentive environmental regulation					voluntary environmental regulation					industrial green transformation								control variables
Provinces	the number of R&D personnel in industrial enterprises (people)	the number of employees in above-scale industrial enterprises（10 thousand people）	the proportion of the labor force with a college diploma and above	the number of regional administrative punishment cases (pieces)	the number of staff in the environmental protection system (pepple)	the number of environmental impact assessment documents approved for construction projects (pieces)	the number of environmental acceptance projects (pieces)	the regional GDP (100 million yuan)	the environmental protection investment of environmental protection acceptance projects（10 thousand yuan）	the amount of investment in controlling industrial pollution sources（10 thousand yuan）	the amount of sewage charges（10 thousand yuan）	the ratio of investment in pollution control projects completed this year to regional GDP	the regional industrial added value（100 million yuan）	the number of scientific research institutions of industrial enterprises above the scale (pieces)	the number of letters and visits (times)	the number of suggestions from the National People's Congress (times)	the number of proposals from the Chinese People's Political Consultative Conference (times)	the number of the regional population (10 thousand people)	the carbon emissions of industrial dioxide (million tons)	the discharge of industrial wastewater (ton)	the emissions of industrial sulfur dioxide (ton)	the production of industrial solid waste (10 thousand tons)	the comprehensive utilization of industrial solid waste (10 thousand tons)	the amount of annual industrial water consumption (million cubic meters)	the amount of annual energy consumption(ten thousand tons of standard coal)	the ration of annual added value of six energy-intensive industries to industrial added value	the amount of foreign direct investment（billion dollars）	the number of students in ordinary colleges（10 thousand people）	the average wages of urban employees in the mining, manufacturing, electricity, heat and fuel power and water production and supply industries （yuan）	capital stock（100 million yuan）	R&D investment of above-scale industrial enterprises (million yuan)
Beijing	35154	183.56	26.16	451	2461	4435	1130	5267.2	123000	64065.5	11718.8	1.76	1195.1	104	12611	126	76	1456	82	13107	114012	1186	876	7.6	4648	0.922885	463.28	45.45	18684.4	6576	1534.68
Tianjin	81468	208	13.48	1193	2747	2565	1386	2257.8	35000	87152.2	14219	2.1	1021.3	99	17444	55	71	1011	66.2	21605	230171	644	619	4.9	3215	1.12972	415.55	24.52	14770	14006.9	2718.86
Hebei	46964	149.73	8.61	2920	21665	6013	4055	6333.6	64000	98682.8	42462.1	1.07	2563.2	339	16229	212	240	6769	328.6	108324	1194954	8975	4467	26.2	13483	1.07913	175.19	57.55	10263.4	9407.33	2673.11
Shanxi	31912	107.56	7.6	1614	16484	2027	801	2854.3	104000	64411.7	24636	1.3	1364	129	4785	183	130	3314	251.7	30929	1033339	9252	3700	14.1	10386	1.03169	61.19	27.3	7218.52	14816.1	4005.85
Inner Mongolia	20439	82.31	7.19	980	6982	3177	2307	2388.4	37000	27697.9	9650.77	1.3	663	67	6948	100	113	2386	149.3	23577	1137818	3647	1196	10.1	5778	0.941207	38.36	15.76	7948.24	6956.29	1304.61
Liaoning	62193	220.01	10.94	31016	16855	10280	6401	5906.3	178000	154298	56641	1.47	2532.7	250	27387	113.5	153.5	4210	236.7	89186	637265	8250	3398	21.9	11253	1.14432	735.01	51.42	11091.9	20657.8	14029.1
Jilin	3514	14.24	7.65	827	9442	4826	2927	2141	63000	26395.9	17969	0.89	660.1	90	14837	68	95	2704	134.3	31365	188434	1736	937	22.2	5174	0.923512	182.65	31.95	8724.97	1804.72	344.8
Helongjiang	67805	176.8	6.26	4319	7609	5558	2640	3609.7	80000	48911	18005	1.27	1874.8	140	12469	57	93	3815	129.6	50286	285306	3097	2243	52.5	6714	0.479795	81.23	39.22	11297.7	16044.9	7042.25
Shanghai	99707	276.55	20.3	2295	3457	7265	1619	6804	15000	28087.8	12875.6	1.27	3001.6	207	75695	124	86	1766	137	61112	315611	1659	1643	72.2	6796	0.826649	1508.16	37.85	22271.3	17887.5	12967.6
Jiangsu	12169	68.83	6.15	5782	17540	49458	11471	12442.9	232000	150279	78510	1.44	6004.7	960	59915	343	479	7458	250.8	247524	1178402	3894	3861	155.8	11060	0.760802	1500.14	85.97	12530.2	8783.74	1533.6
Zhejiang	36259	125.8	8.11	5928	8712	29373	10050	9753.4	246000	104530	37634	1.48	4501.6	752	35870	300	358	4857	178.4	168088	707271	1976	1722	55.3	9523	0.520211	612.26	48.41	13561.8	10098.4	4398.07
Anhui	73801	303.21	5.4	1811	9147	1613	240	4307.8	6000	58087	15953.3	0.71	1185.7	271	10088	154	250	6163	168	63525	405353	3522	2800	63.1	5457	0.735506	116.44	41	8857.58	27826.9	10504.9
Fujian	45285	108.27	6.2	4445	6233	13084	5602	4999.6	93000	128845	22123	0.67	2059.3	182	18784	222	201	3502	82.8	98388	293073	2981	1889	60.1	4121	0.50152	661.18	25.74	10384.1	11023.1	7872.72
Jiangxi	311948	814.55	9.24	1193	7108	2418	795	2812.7	19000	9181.4	13602	0.76	863.3	123	7116	165	209	4254	75.9	50135	391746	6182	1368	46.7	3426	0.774667	136.67	35.86	7096.17	41421	49235.1
Shandong	16718	57.84	7.21	3427	21029	13140	5834	10903.2	206000	351545	55069	1.26	4995.7	725	36149	338	442	9125	325	115933	1540090	6786	6054	31.6	16837	0.813864	596.62	76.14	10036.2	10155.9	3782.87
Henan	299008	1436.02	3.975	4900	35775	5067	2326	6942.4	58000	94855.3	33249.5	0.68	2833.9	316	8041	375	434	9667	215.7	114224	901694	4467	3115	39.9	10595	0.725086	126.28	55.72	7934.59	59384.2	55237.3
Hubei	41731	147.6	6.025	2720	16303	2814	1247	4757.5	46000	94314.3	20582.1	0.59	1682.2	185	14987	133	178	5685	165.2	96498	542834	3112	2277	80.7	7708	0.782927	176.76	72.15	8543.86	19478.6	882.99
Hunan	12535	71.34	5.36	2211	13595	3856	1509	4660	124000	34059.6	25318.6	0.55	1475.8	203	13034	270	280	6663	104.9	124132	671389	2754	1750	68.4	5562	0.730953	102.14	53.72	8230.47	8079.31	328.17
Guangdong	124525	547.1	7.47	3017	16893	77674	37832	15979.8	316000	250650	68474.6	0.91	6991.5	643	60818	380	302	8963	261.7	148867	1054256	2246	1881	130.4	13099	0.540492	2412.62	58.78	15256.6	56887.2	894.04
Guangxi	26378	129.79	5.63	703	5555	7416	3834	2798.2	89000	24029.8	14961.7	1.01	788.4	109	16443	270	234	4857	66.7	119291	830469	3224	1997	37	3523	0.639523	104.48	22.73	9131.04	35686.1	289.21
Hainan	16509	88.045	8.2	33	1573	603	120	714	3000	2699	1266.73	0.54	132.3	10	2020	20	38	811	15.6	7181	22442	91	56	4.1	684	0.484429	89	4.35	9584.56	12941.6	164.88
Chongqing	130227	424.15	3.73	1846	3199	7535	2034	2615.6	78000	14192.1	13265.1	1.78	953.1	149	38557	223	240	2803	68.4	81973	613139	1336	968	26.9	3009	0.424971	65.47	24.05	8588.37	43213.1	1406.18
Sichuan	44386	167.508	4.705	5038	11057	3809	4732	5346.2	81000	99053.5	22807.6	1.09	1627.9	234	24190	380	558	8176	157.2	120160	1050542	5145	2511	56.1	9204	0.738958	136.32	51.27	8080.81	39266.6	1320.39
Guizhou	2569	11.648	7.19	444	3805	3463	945	1429	16000	25371.9	13870.6	0.74	474.5	60	4456	249	251	3870	110.1	16815	570254	3772	1105	26.4	5534	0.9953	21	14.94	9706.88	7608.9	172.89
Yunnan	571188	1138.22	2.1626	533	6041	4411	989	2633.4	36000	44830	9147.63	0.7	895.6	104	7856	264	283	4376	88.8	34655	380683	3418	1369	17.4	4450	0.733173	73.09	17.53	11469.1	120415	5555.69
Shaanxi	9670	32.8	8.02	1394	10450	1425	816	2587.7	44000	55267.8	26490.6	1.29	1006.9	212	7470	166	218	3672	86.3	33526	651036	2948	663	13	4170	0.4913	116	49.9	9251.1	10136.1	99.5
Gansu	130292	336.31	5.76	740	5260	1056	554	1399.9	9000	35739.6	13755.9	1.02	452.3	69	7664	99	102	2537	67	20899	441105	2073	662	16.3	3525	1.50455	21.64	17.34	12255.8	56618.7	1523.47
Qinghai	38213	124.31	7.06	61	1060	426	76	385	9000	2403	865.82	0.95	79	29	340	36	37	534	17.6	3453	50522	379	78	4.2	1066	1.67722	7.86	2.61	9259.91	50787.1	1115.66
Ningxia	70156	169.35	7.6707	101	1203	622	237	442.6	21000	11747	2103	4.16	150.2	32	4939	8	17	580	55.3	10740	258372	582	289	3.5	2015	1.2725	38.84	3.51	10645	49266.4	1424.79
Xinjiang	388403	696	13.68	872	4826	2064	1333	1889.2	69000	26508.8	11070.2	1.89	563.7	48	6240	135	117	1934	77.2	16417	223289	1087	540	8.3	4177	0.872255	12.51	14.76	12371.5	161501	8261.89

## Sheet: 2004
	explained varibles			command-and-control environmental regulation					market-incentive environmental regulation					voluntary environmental regulation					industrial green transformation								control variables
Provinces	the number of R&D personnel in industrial enterprises (people)	the number of employees in above-scale industrial enterprises（10 thousand people）	the proportion of the labor force with a college diploma and above	the number of regional administrative punishment cases (pieces)	the number of staff in the environmental protection system (pepple)	the number of environmental impact assessment documents approved for construction projects (pieces)	the number of environmental acceptance projects (pieces)	the regional GDP (100 million yuan)	the environmental protection investment of environmental protection acceptance projects（10 thousand yuan）	the amount of investment in controlling industrial pollution sources（10 thousand yuan）	the amount of sewage charges（10 thousand yuan）	the ratio of investment in pollution control projects completed this year to regional GDP	the regional industrial added value（100 million yuan）	the number of scientific research institutions of industrial enterprises above the scale (pieces)	the number of letters and visits (times)	the number of suggestions from the National People's Congress (times)	the number of proposals from the Chinese People's Political Consultative Conference (times)	the number of the regional population (10 thousand people)	the carbon emissions of industrial dioxide (million tons)	the discharge of industrial wastewater (ton)	the emissions of industrial sulfur dioxide (ton)	the production of industrial solid waste (10 thousand tons)	the comprehensive utilization of industrial solid waste (10 thousand tons)	the amount of annual industrial water consumption (million cubic meters)	the amount of annual energy consumption(ten thousand tons of standard coal)	the ration of annual added value of six energy-intensive industries to industrial added value	the amount of foreign direct investment（billion dollars）	the number of students in ordinary colleges（10 thousand people）	the average wages of urban employees in the mining, manufacturing, electricity, heat and fuel power and water production and supply industries （yuan）	capital stock（100 million yuan）	R&D investment of above-scale industrial enterprises (million yuan)
Beijing	15607	85.34	28.57	665	2529	5961	878	6252.5	86000	47895	13908.3	1.53	1483.2	470	13614	119	68	1493	88.1	12617	125365	1303	973	7.7	5139.6	1.2728	531.62	49.95	21261	4394.2	359.663
Tianjin	19554	68.34	18.17	807	2889	1743	1121	2621.1	44000	72546	14929	1.46	1207.2	344	20276	59	59	1024	78.3	22628	201410	753	782	5.1	3696.68	1.51397	470.45	28.57	15948.9	4562.6	542.525
Hebei	26351	161.93	7.26	4056	23977	10445	4156	7588.6	92000	130876	55383.5	1.04	3047.8	588	24708	287	402	6809	374.2	127386	1215130	16765	7525	25.2	17347.8	1.55957	200.57	69.74	10690	12277.2	2373.9
Shanxi	23160	120.95	6.98	1592	18080	1990	823	3496	93000	176997	75251	1.48	1757.8	308	17182	195	170	3335	267.9	31393	1092466	10167	4499	13.9	11251	1.24848	69.13	34.53	7278.69	7344.8	2833.42
Inner Mongolia	618	13.1	8.69	1003	7491	3899	184	2942.4	53000	42855	14310.7	1.63	823.4	97	6792	104	167	2393	207.3	22848	1033997	4702	1498	10.4	7622.54	1.26446	108.11	19.87	8538.21	2036.7	75.27
Liaoning	168493	569.33	9.14	12248	14330	28977	14859	6469.8	303000	226576	67882.5	1.73	2629.7	504	24650	109	138	4217	250.2	91810	649313	8879	3552	19.9	13074.1	1.66588	679.15	58.35	11666.8	35349	19300.9
Jilin	3613	22.8	7.92	548	9717	3818	661	2455.2	57000	42205	18524.6	1.2	735.1	206	13472	62	85	2709	112.3	33568	215701	2026	1067	16.6	5602.51	1.38633	193.51	36.22	11138.2	1854.22	323.54
Helongjiang	58026	165.51	5.69	2327	7812	4511	3040	4134.7	90000	54297	20750.2	1.16	2175.7	231	11031	60	71	3817	140.2	45190	294724	3170	2411	53	7465.67	0.538645	94.66	46.57	10737.6	12427.5	5245.69
Shanghai	26648	101.83	24.36	1661	3464	7600	2600	8101.6	119000	45208	22011	0.94	3621.8	458	57099	182	102	1835	148.7	56359	349461	1811	1778	77.9	7405.64	0.984011	1721.88	41.57	23303.7	8361.31	5020.32
Jiangsu	57876	118.97	5.81	5687	16333	62133	15130	14823.1	484000	219819	87221.6	1.33	7407.8	2814	60539	270	455	7523	311.6	263538	1183161	4673	4596	182.6	13651.7	1.03405	2169.81	99.48	12887	9873.6	4415.33
Zhejiang	178394	788.11	10.45	7412	8871	27283	20905	11482.1	577000	112509	69783.2	1.41	5428.7	2492	52278	504	476	4925	218	165274	789005	2318	2037	55.8	10824.7	0.821418	834.32	57.28	13768.5	46753.9	36069
Anhui	80491	216.34	5.78	1524	9406	2886	937	5129.1	69000	61054	21840.4	0.86	1378.2	500	13907	132	244	6228	153.8	64054	438527	3767	2979	63.3	6061.89	1.01894	129.38	50.13	9151.99	11465.9	12624.6
Fujian	95374	257.46	7.15	2484	6694	13025	5054	5712.1	145000	224537	25236.7	0.87	2422.2	473	26571	278	328	3529	100.2	115228	309607	3361	2240	59.3	5448.7	0.68747	688.77	32.57	10963.4	21286.9	13079.6
Jiangxi	108719	210.8	6.15	1349	7585	2782	959	3398.1	49000	59510	15876.9	0.85	1149.8	256	15126	234	330	4284	89.2	54949	469003	6524	1669	52.2	3814	0.948452	163.26	48.99	7066.07	16309.6	19985.2
Shandong	53086	120.41	7.08	8583	23091	14408	5613	13308.1	272000	402530	69632.4	1.24	6497.7	1588	37257	292	367	9180	397.7	128706	1544295	7922	7189	28.4	19623.7	1.02927	694.1	94.61	9792.37	24292.1	11370.3
Henan	15782	122.88	5.85	3670	35980	7056	2901	8411.2	67000	141719	47054.8	0.69	3536.8	874	8236	388	495	9717	277.6	117328	1112739	5140	3574	40.2	13074.2	0.883677	148.61	70.28	8764.31	16475.2	3241.91
Hubei	66408	291.62	6.65	2794	16088	3553	1105	5546.8	79000	98257	23240.3	0.71	1955.6	581	19542	291	257	5698	182.2	97451	608388	3266	2358	82.4	9120	1.05537	226.94	89.2	8773.73	33418.4	2038.76
Hunan	2562	20.09	5.88	2290	14335	4113	1824	5542.6	54000	78981	36171.1	0.52	1768.8	838	16015	250	267	6698	125.3	123126	711772	3269	2215	76.4	7599.2	0.944527	119.08	63.9	8017.06	3470.37	25.9
Guangdong	97785	279.64	7.35	3858	17062	79592	32244	18658.3	251000	260626	74002.3	0.7	8433.2	1754	73935	282	324	9111	296.9	164728	1127583	2609	2312	136.6	15210.5	0.712324	2609.57	72.69	15986.5	33811.5	613.38
Guangxi	84369	405.8	6.53	821	6073	6245	2357	3305.1	79000	35668	22317.1	0.96	953.6	203	18476	199	194	4889	86.6	122731	896894	3291	1953	41.6	4203.28	0.8875	126.78	28.1	9495.96	50459.4	993.17
Hainan	19116	101.04	7.13	41	1616	654	75	802.7	38000	1921	1750.6	0.94	147.6	42	1441	31	34	818	17.2	6894	22097	112	74	3	742.48	0.729539	86.33	5.79	9812.84	22404.6	383.83
Chongqing	46599	220.113	4.37	1829	3293	6249	1913	3059.5	131000	28626	18443.9	1.81	1146.4	251	38888	228	206	2793	68.3	83031	641088	1489	1093	31.2	3670	0.536357	72.45	28.45	9011.24	24240.7	1057.65
Sichuan	49005	389.15	4.25	6686	10791	3756	2179	6304	91000	221560	28223.7	1.14	1990	598	30929	378	537	8090	175	119223	1098646	5847	3407	56.5	10700	0.945392	139.82	63.73	8344.41	67322.2	1395.97
Guizhou	24868	183.294	5.95	1670	4156	4054	972	1649.4	43000	40521	22268.4	0.97	565.1	153	6531	156	184	3904	128.6	16119	599790	4560	1838	26.9	6021	1.37492	22.34	17.99	9858.92	26250.3	789.37
Yunnan	402642	705.17	4.64	694	6461	5902	1257	3136.4	74000	46016	15351.9	0.76	1060.4	178	6088	182	212	4415	58.7	38402	399864	4053	1633	17.9	5209.81	0.927895	78.92	21.63	11961.7	78846.5	3143.08
Shaanxi	11075	72.01	10.04	1320	10470	2865	1519	3141.6	45000	54014	24244.3	1.24	1269.9	352	9068	128	195	3681	107.7	36833	706282	3820	831	12.5	4775.96	0.657635	124.63	58.39	10061.1	26584.4	173.45
Gansu	585089	1435.86	7.38	969	5563	1263	761	1653.6	20000	59881	16924.2	1.06	549.5	222	6293	72	123	2541	77.9	18293	437688	2139	713	15.9	3907.74	2.03114	30.59	20.03	12670.6	131846	15951.7
Qinghai	35185	95.48	6.11	21	1119	489	125	443.7	48000	2612	1562.6	1.35	98.4	45	886	33	31	539	19	3544	64360	508	103	5.2	1364.4	2.3123	9.59	2.95	8398.56	42711.9	745.32
Ningxia	17436	53.48	10.27	268	1203	654	306	519.9	24000	53181	2230.8	3.93	190.3	54	5079	9	38	588	65.8	9510	260128	645	335	3.2	2322.23	1.7681	40.67	4.14	10213	18280.7	289.27
Xinjiang	183091	480.3	13.55	1195	5004	2366	899	2170.4	80000	38062	15133.8	1.72	734.5	78	5817	100	112	1963	90.2	17671	314624	1129	557	8	4909.66	0.928904	14.48	16.31	11782.8	130262	1321

## Sheet: 2005
	explained varibles			command-and-control environmental regulation					market-incentive environmental regulation					voluntary environmental regulation					industrial green transformation								control variables
Provinces	the number of R&D personnel in industrial enterprises (people)	the number of employees in above-scale industrial enterprises（10 thousand people）	the proportion of the labor force with a college diploma and above	the number of regional administrative punishment cases (pieces)	the number of staff in the environmental protection system (pepple)	the number of environmental impact assessment documents approved for construction projects (pieces)	the number of environmental acceptance projects (pieces)	the regional GDP (100 million yuan)	the environmental protection investment of environmental protection acceptance projects（10 thousand yuan）	the amount of investment in controlling industrial pollution sources（10 thousand yuan）	the amount of sewage charges（10 thousand yuan）	the ratio of investment in pollution control projects completed this year to regional GDP	the regional industrial added value（100 million yuan）	the number of scientific research institutions of industrial enterprises above the scale (pieces)	the number of letters and visits (times)	the number of suggestions from the National People's Congress (times)	the number of proposals from the Chinese People's Political Consultative Conference (times)	the number of the regional population (10 thousand people)	the carbon emissions of industrial dioxide (million tons)	the discharge of industrial wastewater (ton)	the emissions of industrial sulfur dioxide (ton)	the production of industrial solid waste (10 thousand tons)	the comprehensive utilization of industrial solid waste (10 thousand tons)	the amount of annual industrial water consumption (million cubic meters)	the amount of annual energy consumption(ten thousand tons of standard coal)	the ration of annual added value of six energy-intensive industries to industrial added value	the amount of foreign direct investment（billion dollars）	the number of students in ordinary colleges（10 thousand people）	the average wages of urban employees in the mining, manufacturing, electricity, heat and fuel power and water production and supply industries （yuan）	capital stock（100 million yuan）	R&D investment of above-scale industrial enterprises (million yuan)
Beijing	75767	295.18	30.8685	1081	2652	6126	621	7149.8	80000	108880	16726.5	1.23	1600.5	120	17940	66	37	1538	95.2	12813	105473	1238	969	6.8	5521.94	1.38167	606.7	54.83	22394.6	12939.2	3860.66
Tianjin	13558	77.07	14.8358	637	3022	1887	1181	3158.6	243000	186316	20176.7	1.93	1451.3	195	15462	40	54	1043	151.9	30081	241174	1123	1153	4.5	4084.57	1.39642	567.7	33.16	15660.6	7222.7	647.683
Hebei	33343	100.65	5.5134	6953	24344	12218	4383	8773.4	210000	251519	64234.3	1.2	3638.5	342	13465	219	229	6851	734.1	124533	1281425	16279	8374	25.7	19836	1.65979	219.3	77.4	10963.1	6178.53	1022.1
Shanxi	51142	261.68	7.9796	1748	18748	2100	1105	4079.4	112000	197885	119201	1.16	2192.3	201	10842	160	127	3355	440.2	32099	1200305	11183	5003	13.9	12749.8	1.22886	77.1	40.7	7401.98	18921.1	2788.62
Inner Mongolia	26880	82.01	10.2705	1779	7752	2937	2417	3523.7	176000	25678	25168.7	1.75	1101.7	80	9093	126	172	2403	584.7	24967	1295658	7363	3052	13.2	9666.11	1.28455	126.4	23.09	9101.5	6711.6	2029.65
Liaoning	78200	481.96	9.8449	19078	14689	11204	6296	7260.8	171000	369499	76625.2	1.61	3081.2	295	18820	135	147	4221	472.1	105072	961469	10242	4268	21.1	13610.7	1.75048	815	65.94	12461.9	26108.6	8144.19
Jilin	8819	39.66	8.2001	271	9772	3068	919	2776.5	34000	51531	21086.7	0.94	819.8	124	12003	42	44	2716	207.6	41189	307812	2457	1290	18.8	5315.4	1.44486	207.1	40.73	11181.3	7132.53	832.65
Helongjiang	173135	996.44	8.5714	1552	8373	2593	1428	4756.4	42000	45615	26228.4	0.85	2556.6	184	13662	54	68	3820	265.5	45158	431177	3210	2401	55.5	8050	0.552546	109.8	54.09	10476.6	36394.9	28271.8
Shanghai	60490	136.85	21.895	1483	3565	8406	2727	9197.1	289000	87517	29630.7	0.96	4038.7	253	27484	87	70	1890	188.6	51097	375231	1964	1892	81.3	8225.05	1.07945	2006.7	44.26	24339	11018.2	3837.99
Jiangsu	21033	68.62	7.6997	5763	16711	67819	15448	18121.3	734000	389481	116439	1.61	9155	1193	59023	366	486	7588	759.5	296318	1312366	5757	5987	207.9	17167.4	1.07649	2657.2	115.98	13031.4	4836.28	1609.89
Zhejiang	108765	365.28	6.473	8178	9401	30050	10721	13028.3	561000	199470	92880.5	1.19	6177.6	1261	46782	408	423	4991	375.4	192426	831076	2514	2336	58.1	12031.7	0.893289	1019.1	65.13	13662.6	24155.4	12249.8
Anhui	24257	93.28	4.8873	1065	9826	2607	823	5675.9	65000	45443	27698.8	0.92	1664.6	321	13850	150	257	6120	351.3	63487	514744	4196	3357	67.7	6505.98	1.05791	154.8	58.91	8900.42	12968.5	3482.6
Fujian	21921	66.62	6.8274	2326	6314	16200	5900	6415.5	203000	345431	31975.5	1.23	2744.7	286	15373	266	330	3557	230.4	130939	439148	3773	2650	63.5	6141.6	0.714716	753.3	40.7	11264.9	6934.57	2522.78
Jiangxi	84886	380.06	5.4529	1230	8856	2365	853	3941.2	91000	72310	19785.8	0.91	1468.7	153	15055	170	296	4311	210.4	53972	554590	7007	1899	51.2	4286.01	1.00067	184.9	64.61	7360.09	21722.6	16680.7
Shandong	41010	136.82	5.0436	7750	23501	14790	4596	15947.5	217000	605063	90572.2	1.29	7875.6	1058	23195	297	382	9248	824.4	139071	1715362	9175	8683	21.8	24162	1.19665	786.2	117.13	9620.64	16142.5	12383.9
Henan	1467	12	5.0601	3532	39626	6567	2718	10243.5	174000	206815	60578.9	0.78	4563.4	488	10858	329	508	9380	517.8	123476	1471151	6178	4244	45.9	14624.6	0.916273	206.4	85.19	8424.9	3446.83	226.16
Hubei	239385	1153.88	5.5344	2835	13969	4199	1537	6469.7	112000	148097	28041	0.95	2410.4	255	25230	204	291	5710	308.2	92432	625798	3692	2748	82.6	10082	1.00848	257.8	101.27	8564.74	72248.8	2312.3
Hunan	3684	29.04	5.9666	2184	15103	4567	1975	6369.9	80000	141239	37831.5	0.58	2075.4	264	14448	237	273	6326	289.2	122440	754973	3366	2385	80.5	9709.27	1.03505	158.2	75.49	7979.17	4638.3	30.18
Guangdong	78146	289.67	7.545	6842	17790	77488	19403	21963	528000	370384	95907	0.77	10231.1	976	78525	276	374	9194	444.1	231568	1273835	2896	2518	133.9	17921	0.712921	2889.2	87.47	16601.5	30560.3	616.59
Guangxi	31593	149.988	5.1023	841	5853	6903	3518	3742.1	69000	103730	26124.4	1.01	1098.4	122	18109	161	180	4660	269.7	145609	974651	3489	2165	45	4868.57	1.01797	147.1	33.83	9020.91	31625.6	1405.14
Hainan	55794	165.519	6.9918	38	2064	608	117	884.9	21000	3789	2581.5	0.7	168.9	13	761	15	26	828	42.3	7428	21825	127	87	3.2	822.2	0.727946	92	7	10806.2	27992.5	956.8
Chongqing	326793	948.228	5.5179	2053	3577	6857	1826	3448.4	116000	39121	29744.3	1.64	1294.9	195	45844	213	286	2798	179.3	84885	683162	1777	1329	33	4942.89	0.576415	80.3	33.36	8688.24	107208	5264.62
Sichuan	26443	210.043	4.2127	5692	12219	4514	3222	7195.9	144000	200386	40222.7	1.06	2454.3	321	25514	384	564	8212	322.8	122590	1140820	6421	3850	56.8	11816.1	0.945989	166	77.54	8715.35	31209.6	907.75
Guizhou	62756	375.939	4.5459	909	4256	3143	1022	1939.9	41000	59258	33962.3	0.71	679	95	7392	177	208	3730	233.6	14850	659379	4854	1658	28.1	5641.25	1.40959	23.4	20.68	9667.85	49441.3	1325.4
Yunnan	146549	339.84	3.8778	2178	6786	5713	1355	3497.7	109000	67508	19415.4	0.82	1144.6	97	32968	228	286	4450	175.9	32928	428884	4661	1646	18.4	6023.97	1.17438	84.2	25.47	13063.8	40881.2	1740.73
Shaanxi	70658	104.45	7.6424	1391	10646	2230	822	3817.2	52000	126946	29735.8	0.99	1532.2	256	11316	144	199	3690	276.9	42819	799884	4588	1103	12.8	5571.34	0.687684	137	66.69	11115.2	43990.3	2577.91
Gansu	29025	174.62	5.7618	1017	5762	1121	531	1864.6	39000	66610	18915.1	1.05	633.3	91	6592	83	120	2545	158.5	16798	516827	2249	678	15.8	4367.67	2.27717	31.6	22.95	13040	49757.2	446.3
Qinghai	120229	206.48	10.0487	19	1197	554	205	499.4	33000	4670	1857.5	0.97	133	35	1245	42	32	543	51.1	7619	114528	649	142	6.3	1670.36	1.97549	7	3.28	9132.26	52234.2	7175.14
Ningxia	3837	18.62	9.8609	429	1282	501	248	579.9	32000	17710	8680.2	2	214.4	29	7051	22	74	596	140.8	21411	302473	719	387	3.5	2536.08	1.86381	44.55	4.87	10218.4	11922.3	119.05
Xinjiang	167053	293	12.2866	2236	5218	3209	1033	2520.5	74000	44008	18981.6	1.28	962.3	49	8173	158	132	2010	342.5	20052	348302	1295	673	8.2	5506.49	0.930489	18.5	18.18	11613.7	77662.2	3434.67

## Sheet: 2006
	explained varibles			command-and-control environmental regulation					market-incentive environmental regulation					voluntary environmental regulation					industrial green transformation								control variables
Provinces	the number of R&D personnel in industrial enterprises (people)	the number of employees in above-scale industrial enterprises（10 thousand people）	the proportion of the labor force with a college diploma and above	the number of regional administrative punishment cases (pieces)	the number of staff in the environmental protection system (pepple)	the number of environmental impact assessment documents approved for construction projects (pieces)	the number of environmental acceptance projects (pieces)	the regional GDP (100 million yuan)	the environmental protection investment of environmental protection acceptance projects（10 thousand yuan）	the amount of investment in controlling industrial pollution sources（10 thousand yuan）	the amount of sewage charges（10 thousand yuan）	the ratio of investment in pollution control projects completed this year to regional GDP	the regional industrial added value（100 million yuan）	the number of scientific research institutions of industrial enterprises above the scale (pieces)	the number of letters and visits (times)	the number of suggestions from the National People's Congress (times)	the number of proposals from the Chinese People's Political Consultative Conference (times)	the number of the regional population (10 thousand people)	the carbon emissions of industrial dioxide (million tons)	the discharge of industrial wastewater (ton)	the emissions of industrial sulfur dioxide (ton)	the production of industrial solid waste (10 thousand tons)	the comprehensive utilization of industrial solid waste (10 thousand tons)	the amount of annual industrial water consumption (million cubic meters)	the amount of annual energy consumption(ten thousand tons of standard coal)	the ration of annual added value of six energy-intensive industries to industrial added value	the amount of foreign direct investment（billion dollars）	the number of students in ordinary colleges（10 thousand people）	the average wages of urban employees in the mining, manufacturing, electricity, heat and fuel power and water production and supply industries （yuan）	capital stock（100 million yuan）	R&D investment of above-scale industrial enterprises (million yuan)
Beijing	28582	134.85	35.6965	1858	2813	7558	1393	8387	287000	101397	12490	2.1	1713.8	170	22622	123	76	1601	96.7	10170	93755	1356	1095	6.2	5904.11	1.44547	697	56.58	21620.6	6277.4	1037.84
Tianjin	66094	124.98	17.2571	988	3017	2112	1073	3538.2	79000	149534	24061.2	0.93	1644.6	205	15599	67	66	1075	95.5	22978	232282	1292	1271	4.4	4500.15	1.56135	686	35.74	14968.8	7962	2335.6
Hebei	149196	523.08	4.3177	6039	25731	12644	5108	10043	285000	190689	76033.5	1.13	4239.5	332	13894	187	241	6898	486.7	130340	1325680	14229	8850	26.2	21794.1	1.71454	247	86.26	11204.5	32027.3	12780.1
Shanxi	38207	181.54	8.0882	6713	19309	2127	711	4713.6	127000	367603	155918	1.33	2578.9	178	7749	19	19	3375	320.1	44091	1177348	11817	5370	15.4	14098.2	1.25568	111	44.64	7313.17	6892.21	2316.75
Inner Mongolia	82623	191.62	7.4231	1402	8075	3455	2297	4161.8	296000	177235	33184.3	2.19	1395.8	85	9138	117	120	2415	290.7	27823	1383589	8710	3891	16.7	11220.8	1.40631	148	25.29	9061.79	14611.4	4611.33
Liaoning	40700	148.94	9.6388	9540	14717	11068	5575	8390.3	165000	520470	87067	1.58	3643.6	303	24926	98	144	4271	317.9	94724	1036915	13013	4958	23.5	14986.8	1.84367	945	72.05	12011.9	10019	4790.83
Jilin	55601	113.54	6.4615	220	9563	4174	1135	3226.5	71000	39810	22635.1	0.99	904.4	130	14402	37	54	2723	158.9	39321	335822	2802	1781	19.1	5908.07	1.57576	308	43.51	11270.5	16884.8	8223.24
Helongjiang	21003	87.25	7.3144	1982	8474	3722	2037	5329.8	82000	58189	28626.4	0.88	2890.2	177	11510	91	94	3823	179	44801	439958	3914	2851	57.5	8730.96	0.580648	137	59.2	9767.84	7734.9	2722.49
Shanghai	58166	259.63	28.3891	1165	3710	8829	2814	10598.9	378000	59269	34692.6	0.91	4621.2	361	33087	69	68	1964	165.2	48336	374327	2063	1953	78	8875.7	1.10362	2255	46.63	24331.7	22929.3	20827.2
Jiangsu	3888	14.04	8.1521	7538	17861	83882	21894	21240.8	933000	280053	131238	1.31	10812	1259	65876	349	552	7656	440.9	287181	1241355	7195	6966	220.3	19041	1.16946	3243	130.62	12706.1	2065.7	571.29
Zhejiang	69722	190.85	8.7438	9806	9811	35041	11448	15302.7	574000	250363	106584	0.89	7419	1603	57194	366	475	5072	290.3	199593	829080	3096	2855	62.7	13218.9	0.957192	1257	71.99	15828.4	18503.4	8297.5
Anhui	100689	328.02	3.6863	1219	10138	5024	1046	6500.3	99000	54555	32175.3	0.84	2031.2	366	14342	127	254	6110	175.8	70119	519174	5028	4123	79.6	7069.38	1.10903	183	66.37	8922.5	24095.6	19238.7
Fujian	17435	82.06	6.3581	3707	6408	16152	5462	7468.6	153000	196035	37804.3	0.79	3189.5	349	24111	217	336	3585	135.4	127583	446108	4238	3105	66.9	6827.87	0.766233	878	46.13	11036.7	10214.2	3188.15
Jiangxi	47691	178.56	5.8633	1475	8080	2610	1015	4696.8	66000	68579	24113.5	0.8	1923	162	14123	137	201	4339	108.8	64074	569908	7393	2637	50.6	4660.1	1.10871	232	77.05	7616.5	13190	7925.94
Shandong	50333	319.94	5.2264	6421	24507	20045	5768	18967.8	379000	596643	109405	1.17	9467.5	1019	33872	237	399	9309	605.5	144365	1686820	11011	10397	22.5	26759.3	1.28808	885	133.81	9647.78	36179.7	9330.16
Henan	33065	137.29	4.3509	3403	39255	8832	3137	11977.9	230000	247335	73390.6	0.76	5584.8	494	8608	311	469	9392	379	130158	1464285	7464	5268	48.3	16232.4	0.994374	233	97.41	8240.92	13889.3	5648.56
Hubei	138247	857.58	5.5146	1957	14048	4426	1664	7531.8	143000	148873	33532.2	0.89	2863.5	278	24434	154	208	5693	225.2	91146	653611	4315	3150	86.9	11049.1	1.00166	280	109.23	8469.49	50589.8	1889.35
Hunan	6847	60.18	7.565	2041	15789	5659	2268	7431.6	80000	173309	51514	0.71	2547.4	331	508	20	17	6342	203.2	100024	766025	3688	2716	82	10580.9	1.0888	213	83.02	8131.89	12315.2	732.7
Guangdong	416017	1451.14	7.2802	6619	17810	86177	37350	25961.2	664000	313708	108061	0.61	12259.4	1279	98624	237	297	9442	376.2	234713	1246645	3057	2878	135.6	19970.9	0.766936	3143	100.86	16710.4	75620.1	5462.38
Guangxi	48392	141.35	5.2514	934	5961	7279	3518	4417.8	69000	86604	28952	0.85	1343.2	103	16729	150	181	4719	112.8	128932	944095	3894	2293	46.5	5390.35	1.08527	180	38.74	8853.54	25630.9	1025.7
Hainan	17334	63.4837	5.9787	77	2117	777	83	1027.5	27000	21389	3141.9	0.79	221.3	16	1857	22	27	836	19.2	7351	23286	147	113	3.8	920.45	1.04681	118	9.01	11497.4	10504.6	643.69
Chongqing	168212	632.57	5.0825	2659	3698	4086	2442	3900.3	237000	36742	34796.3	1.72	1573.1	222	45369	190	263	2808	90	86496	711537	1764	1331	38.4	5368.5	0.606637	93	37.61	8765.6	77043	1027.56
Sichuan	19868	128.417	3.716	5771	12513	6896	2985	8494.7	193000	203008	48507	0.82	3059.5	354	24266	396	579	8169	189.8	115348	1120833	7600	4187	57.5	12986.5	0.945749	199	86.06	8506.45	47706.5	493.92
Guizhou	12656	102.412	3.3667	181	4310	4364	1183	2264.1	43000	100771	41509.5	0.86	807	107	99	97.5	113	3690	169.6	13928	1039679	5827	2108	27.3	6172.45	1.48731	26	22.15	8908.82	18140.3	178.58
Yunnan	134111	436.17	3.636	2268	7260	4921	1113	4090.7	95000	94089	26515.7	0.72	1387.8	108	11877	242	274	4483	150.2	34286	456209	5972	2463	18.8	6620.57	1.35579	107	28.42	12764.8	55470.5	1070.36
Shaanxi	111262	146.98	7.4905	1680	10740	4375	2135	4595.6	124000	73747	33515.9	0.91	1944	253	20813	142	238	3699	128.7	40479	845881	4794	1825	13.2	6129.36	0.81946	149	72.62	11314.3	47002.8	1820.92
Gansu	4164	10.87	3.5847	1171	6486	1204	620	2203	30000	136468	19382	1.22	818.3	96	3601	52	97	2547	89.4	16570	463000	2591	723	15.8	4743.05	2.23025	28	26.37	11794.8	9379.72	321.41
Qinghai	589366	1031.37	7.9802	8	1235	670	286	585.2	14000	7773	1799.3	0.94	166.2	28	1723	33	36	548	24.4	7168	121204	882	260	7	1903.39	2.12509	20	3.6	9622.18	142182	6515.42
Ningxia	10619	29.79	8.8381	431	1381	648	223	683.3	38000	39886	14249.9	3	268.6	40	9247	11	43	604	58.8	18500	350127	799	432	3.5	2829.78	1.9312	44	5.59	9538.15	13225.1	128.01
Xinjiang	156611	297.8	11.1768	3128	5549	4117	997	2957.3	63000	45229	20750.7	0.77	1242.6	56	8052	124	135	2050	113.9	20558	428863	1581	751	8.6	6047.27	0.889602	26	19.93	11713.6	65951.2	3850.58

## Sheet: 2007
	explained varibles			command-and-control environmental regulation					market-incentive environmental regulation					voluntary environmental regulation					industrial green transformation								control variables
Provinces	the number of R&D personnel in industrial enterprises (people)	the number of employees in above-scale industrial enterprises（10 thousand people）	the proportion of the labor force with a college diploma and above	the number of regional administrative punishment cases (pieces)	the number of staff in the environmental protection system (pepple)	the number of environmental impact assessment documents approved for construction projects (pieces)	the number of environmental acceptance projects (pieces)	the regional GDP (100 million yuan)	the environmental protection investment of environmental protection acceptance projects（10 thousand yuan）	the amount of investment in controlling industrial pollution sources（10 thousand yuan）	the amount of sewage charges（10 thousand yuan）	the ratio of investment in pollution control projects completed this year to regional GDP	the regional industrial added value（100 million yuan）	the number of scientific research institutions of industrial enterprises above the scale (pieces)	the number of letters and visits (times)	the number of suggestions from the National People's Congress (times)	the number of proposals from the Chinese People's Political Consultative Conference (times)	the number of the regional population (10 thousand people)	the carbon emissions of industrial dioxide (million tons)	the discharge of industrial wastewater (ton)	the emissions of industrial sulfur dioxide (ton)	the production of industrial solid waste (10 thousand tons)	the comprehensive utilization of industrial solid waste (10 thousand tons)	the amount of annual industrial water consumption (million cubic meters)	the amount of annual energy consumption(ten thousand tons of standard coal)	the ration of annual added value of six energy-intensive industries to industrial added value	the amount of foreign direct investment（billion dollars）	the number of students in ordinary colleges（10 thousand people）	the average wages of urban employees in the mining, manufacturing, electricity, heat and fuel power and water production and supply industries （yuan）	capital stock（100 million yuan）	R&D investment of above-scale industrial enterprises (million yuan)
Beijing	50401	195.17	34.226	2586	2976	8526	1994	10425.5	902000	81207	8252.4	1.98	1989.1	223	1692	114	84	1676	102.9	9134	82909	1275	1042	5.7	6285.04	1.46761	876.21	57.82	22078.9	9224	1809.31
Tianjin	30593	91.25	17.425	1091	3099	2410	1165	4158.4	477000	150527	24614.7	1.18	1888.6	209	1106	64	60	1115	103.4	21444	224775	1399	1380	4.2	4942.82	1.78499	828.88	37.11	14567.1	3739	739.446
Hebei	73217	335.73	4.3788	5437	27487	11715	4568	12152.9	1461000	215485	105513	1.24	5267.4	351	3409	13	18	6943	529	123537	1294416	18688	11626	25	23585.1	1.77937	291.13	93.05	11149.6	16622.2	2808.08
Shanxi	15307	78.87	7.8605	2316	20523	2812	875	5935.6	1174000	457241	287344	1.69	3350.9	173	394	16	8	3393	344.9	41140	1118474	13819	6784	14.4	15601.1	1.32277	177.87	48.45	7486.18	4764.83	734.15
Inner Mongolia	18791	65.16	7.8962	1137	8638	3432	1093	5166.9	1204000	167487	56194.8	1.49	1737.8	91	4289	122	240	2429	340	25021	1283250	10973	6225	17.4	12777.2	1.57163	171.48	28.41	9330.35	4907.09	898.96
Liaoning	28772	221.35	9.7169	21450	15454	12384	5099	10292.2	933000	237002	99982.4	1.14	4565.4	308	5839	275	372	4298	362.2	95197	1067186	14342	5711	24.4	16543.9	1.74985	1087.67	77.78	12486.3	12956.7	4015.05
Jilin	37598	122.85	7.3957	517	10167	5147	1833	4080.3	795000	80308	30005.9	0.96	1255.1	117	2870	32	29	2730	170.5	39666	336566	3113	2046	19.5	6557.31	1.40844	313.34	47.02	11674.1	8375.32	6563.55
Helongjiang	1660	11.6	7.5043	3403	9165	3238	1713	6126.3	544000	102110	34388.1	0.83	3254.1	160	12730	12	4	3824	187.4	38388	440419	4130	2962	57.5	9377.15	0.605971	144.89	63.49	9685.8	2190.37	172.43
Shanghai	202539	704.24	27.685	1514	3654	9878	2928	12878.7	1609000	164318	29912.7	1.01	5357.9	315	2871	78	70	2064	174.8	47570	364416	2165	2040	81.3	9670.45	1.06938	2570.32	48.49	20589.5	41807.8	35887.7
Jiangsu	4770	25.58	6.6788	13733	17902	57591	12950	25988.4	4466000	537032	177003	1.24	13137.9	1575	8031	263	463	7723	468.7	268762	1160533	7354	7259	225.3	20948	1.24411	3820.3	147.23	12121.1	2247.6	668.89
Zhejiang	57859	178.15	8.0187	11441	10528	31763	8100	18640	2284500	213773	108439	0.94	9094	1861	13620	616	647	5155	325.3	201211	774639	3613	3334	64.2	14524.1	0.954411	1456.58	77.8	14032.9	14835.9	6158.52
Anhui	35221	109.33	3.4896	1587	10774	6528	1361	7941.6	1033000	113853	43485.9	1.12	2604.9	419	3023	159	299	6118	197.7	73556	516732	5960	4908	83.8	7739.35	1.13414	237.55	73.05	8425.37	12523.9	5928.05
Fujian	63956	124.11	7.2777	4088	6525	17093	5049	9325.6	1109000	138007	43387.5	0.84	3956.4	389	10360	269	311	3612	161.3	136408	426879	4815	3401	72.8	7587.13	0.786566	1027.06	50.95	10798.2	12554.3	7289.26
Jiangxi	273131	912.7	8.8759	1663	8522	3762	1381	5777.6	717000	82688	38370.3	0.83	2435.5	183	8023	231	382	4368	127.2	71410	553413	7777	2831	58.6	5052.54	1.29749	289.69	78.17	7059.47	58678.3	64401.3
Shandong	40963	211.11	5.2183	5621	25168	18722	8330	22718.1	4271000	673420	119689	1.24	11233.1	1153	5749	272	439	9367	663	166574	1582669	11935	11615	24.1	29176.6	1.39189	963.11	144.04	9392.82	15376.3	6039.34
Henan	58356	311.76	4.1138	4579	39948	10049	2637	14824.5	1034000	338132	76923.3	0.76	7067.2	618	4223	348	544	9360	426.2	134344	1410203	8851	6048	51.3	17837.8	1.22466	256.56	109.52	7744.8	26907.5	8176.64
Hubei	48050	264.87	5.6059	1262	14734	4204	1730	9451.4	1398000	188634	37779.5	0.7	3597.4	278	6280	215	258	5699	249.8	91001	603437	4683	3620	96.6	12143.1	1.01208	313.45	116.37	8500.04	21360.4	931.74
Hunan	67421	117.32	6.8414	828	15818	5460	1857	9285.5	1109000	133641	41905.4	0.7	3260.6	341	7238	130	178	6355	223.3	100113	739430	4560	3428	82.5	11629	1.1583	243.24	89.86	7643.43	28566.4	2152.2
Guangdong	26283	147.11	8.0917	7727	17833	22089	5319	31742.6	4933000	462758	102331	0.49	14990.8	1540	7534	78	132	9660	410.1	246331	1176162	3852	3379	141.1	22217.1	0.790287	3507.05	111.97	17318.3	26495.4	381.47
Guangxi	108347	264.97	4.2735	1613	6117	7067	3468	5474.8	534000	181940	31645	1.1	1762.1	126	22593	409	412	4768	128.2	183981	926247	4544	3152	47.8	5997.38	1.17269	219.08	43.43	9083.28	37212.1	3852.45
Hainan	2889	19.75	5.1995	81	2183	783	163	1234	823000	3889	4623.2	1.22	268.4	15	369	62	42	845	21.7	5960	24944	158	141	4.7	1057	1.98551	941.02	10.83	10390.1	4958.56	65.96
Chongqing	128952	346.29	4.069	1678	3952	6751	2318	4770.7	814000	100070	42322.7	1.55	1862.3	230	1054	258	295	2816	99.2	69003	683060	2087	1623	40.9	5946.9	0.667551	197.74	41.37	9425.75	44388	908.11
Sichuan	52156	378.776	4.1103	5235	13097	4274	2431	10562.1	859000	201033	52199.6	0.97	3896.5	411	8564	459	590	8127	208.5	114687	1023119	9654	5048	59	14214.2	0.998414	268.68	91.84	8350.29	64015.5	1405.81
Guizhou	17025	99.7517	4.157	878	4561	4067	872	2847.5	593000	45646	46007.8	0.82	1000.9	104	75	18	18	3632	172	12101	920586	5989	2252	31.8	6799.72	1.46657	27.97	24.17	7966.3	31707	316.14
Yunnan	51750	263.41	3.5326	2378	7729	5650	942	5077.4	1214000	86423	29168.1	0.63	1728.3	103	1206	211	362	4514	161.2	35352	445391	7098	3036	22.3	7132.63	1.43488	118.33	31.11	11953.2	29305.8	660.89
Shaanxi	122331	367.32	8.1477	1567	10711	4194	1797	5681.8	972000	97045	41433.9	1.17	2449.8	283	9636	8	14	3708	148.1	48523	845579	5480	2292	11.7	6774.86	0.811944	164.74	77.65	10807.9	80792.3	1417.27
Gansu	73946	194.95	4.0437	419	6620	1512	805	2675.1	276000	149087	22823.1	1.41	1070.2	113	3875	136	239	2548	97.8	15856	435765	3001	1121	14	5109.29	2.22518	30.64	29.6	13089.9	33104.4	1041.55
Qinghai	444307	670.51	9.1938	59	1398	968	358	720.1	144000	7913	3346.1	1.35	207.5	36	187	50	29	552	26	7318	125259	1129	337	7.2	2095.02	2.23648	24.26	3.77	9150.32	93535.9	3930.1
Ningxia	11152	70.66	9.2971	527	1469	2224	768	877.6	662000	46272	16606.9	3.76	357.6	51	481	13	56	610	66.5	21089	340022	1046	658	3.5	3077.26	1.82458	21.83	6.24	8660.15	33995.5	842.95
Xinjiang	806431	1282.6	10.5652	2655	5951	3072	892	3500	441000	66748	26486.7	1	1406.8	71	49	37	40	2095	125.3	20960	472538	2137	1010	9.2	6575.92	0.992344	30.9	21.64	11404.7	159983	26859.2

## Sheet: 2008
	explained varibles			command-and-control environmental regulation					market-incentive environmental regulation					voluntary environmental regulation					industrial green transformation								control variables
Provinces	the number of R&D personnel in industrial enterprises (people)	the number of employees in above-scale industrial enterprises（10 thousand people）	the proportion of the labor force with a college diploma and above	the number of regional administrative punishment cases (pieces)	the number of staff in the environmental protection system (pepple)	the number of environmental impact assessment documents approved for construction projects (pieces)	the number of environmental acceptance projects (pieces)	the regional GDP (100 million yuan)	the environmental protection investment of environmental protection acceptance projects（10 thousand yuan）	the amount of investment in controlling industrial pollution sources（10 thousand yuan）	the amount of sewage charges（10 thousand yuan）	the ratio of investment in pollution control projects completed this year to regional GDP	the regional industrial added value（100 million yuan）	the number of scientific research institutions of industrial enterprises above the scale (pieces)	the number of letters and visits (times)	the number of suggestions from the National People's Congress (times)	the number of proposals from the Chinese People's Political Consultative Conference (times)	the number of the regional population (10 thousand people)	the carbon emissions of industrial dioxide (million tons)	the discharge of industrial wastewater (ton)	the emissions of industrial sulfur dioxide (ton)	the production of industrial solid waste (10 thousand tons)	the comprehensive utilization of industrial solid waste (10 thousand tons)	the amount of annual industrial water consumption (million cubic meters)	the amount of annual energy consumption(ten thousand tons of standard coal)	the ration of annual added value of six energy-intensive industries to industrial added value	the amount of foreign direct investment（billion dollars）	the number of students in ordinary colleges（10 thousand people）	the average wages of urban employees in the mining, manufacturing, electricity, heat and fuel power and water production and supply industries （yuan）	capital stock（100 million yuan）	R&D investment of above-scale industrial enterprises (million yuan)
Beijing	74615	204.94	32.7982	1783	3616	12726	3905	11813.1	261000	78475	4336.2	1.46	2030.8	661	28619	157	103	1771	99.2	8367	57783	1157	835	5.2	6327.13	1.60541	982.95	58.56	23355.7	19330.1	9616.01
Tianjin	3888	15.87	16.9447	793	3170	1992	893	5182.4	160000	168270	18412.8	1.07	2370.2	512	21362	42	78	1176	110.2	20433	209844	1479	1471	3.81	5363.59	1.78263	938.14	38.64	14894.2	1569.7	246.412
Hebei	63077	218.32	5.0411	5532	28673	2648	3223	14200.1	720000	205675	116961	1.29	6296.9	561	18047	21	39	6989	554.4	121172	1158712	19769	12757	25.22	24321.9	1.9812	338.41	100	10707.1	14734	4035.56
Shanxi	83239	250.49	7.1759	4323	21238	2955	1123	7223	454000	529370	256034	2.03	4092.3	284	6359	19	6	3411	370.9	41150	1058363	16213	9214	13.47	15675.4	1.27248	180	52.68	7595.14	13484.2	6855.65
Inner Mongolia	13223	68.59	7.8171	1117	10129	2644	1095	6242.4	313000	219189	79457.6	1.74	2090.6	137	6958	166	223	2444	411.4	29167	1258581	10622	5242	20.46	14100.3	1.89801	221.55	31.67	8159.39	7444.02	710.06
Liaoning	32699	96.12	11.7172	15696	15658	10598	4437	12137.7	280000	201645	106291	1.22	5706	590	27441	288	427	4315	371.4	83073	1000779	15841	7582	24.66	17801.3	1.77638	1247.56	82.04	11937.9	7122.65	2019.45
Jilin	69174	282.77	7.6344	378	10276	9523	1980	4834.7	240000	93865	37519.2	0.93	1474.8	250	12776	70	92	2734	179.4	38353	313202	3415	2053	19.27	7221.36	1.57563	174.89	50.41	11782.2	20710.5	5606.64
Helongjiang	35505	90.05	6.4727	3403	9295	2918	559	7134.2	255000	95079	33202.2	1.19	3765.6	234	18094	108	89	3825	197.3	38910	441284	4472	3299	57.55	9979.39	0.58221	161.7	67.81	9215.69	7921.88	4090.74
Shanghai	113488	659.12	29.2016	1361	3766	2684	4337	14536.9	719000	103901	29776.5	1.12	5832	718	37099	101	108	2141	178.2	41871	298010	2347	2242	79.56	10207.4	1.16231	2939.91	50.29	20857.7	31535.9	17229.1
Jiangsu	10096	46.7	6.6286	7535	18231	62788	19464	30945.5	1706000	397126	203555	1.31	15336	3729	57954	358	510	7762	496.6	259999	1073577	7724	7625	209.4	22232.2	1.31942	4159.3	157.26	11397.6	8051.95	1411.22
Zhejiang	208456	1203.58	8.9041	10065	11052	25117	8216	21284.6	3995000	148007	110123	2.42	10317	5748	68543	590	841	5212	330.2	200488	715909	3785	3498	61.03	15106.9	0.993826	1582.55	83.22	13641.9	43457.1	38520.3
Anhui	64534	142.94	4.0588	1083	10656	4596	1905	9517.7	567000	115341	43940.9	1.57	3238.4	1043	18876	143	353	6135	225	67007	502633	7569	6326	85.4	8325.43	1.32265	254.65	80.83	8419.42	13248.7	6115.38
Fujian	24902	66.74	7.4115	3159	6608	4455	1898	10931.8	337000	155763	40325.3	0.77	4676.9	835	26572	285	445	3639	165.7	139997	409305	5371	3930	75.44	8254.04	0.788777	1121.29	56.26	10335.5	5767.55	3320.39
Jiangxi	155451	417.36	6.91	1625	9299	2904	1325	6934.2	102000	50665	41070	0.6	2936.9	329	22460	218	391	4400	130.3	68681	511173	8190	3251	59.92	5382.96	1.4587	334.85	76.42	7337.6	33442.6	19796.8
Shandong	16627	110.4	5.6081	6026	25057	9330	5691	27106.2	1240000	844159	141346	1.39	13310.8	2234	28885	178	304	9417	697.7	176977	1465501	12988	12173	24.69	30570	1.48797	1011.63	153.4	9085.2	20103.2	3906.12
Henan	9517	74.97	4.47	2614	41537	7734	2519	17735.9	354000	246110	91739.8	0.6	8687.4	1148	30922	248	516	9429	435.6	133144	1280622	9557	7124	51.4	18976.3	1.20283	293.05	125.02	8610.99	8525.86	1876.95
Hubei	54133	411.75	5.609	1363	14711	3801	1516	11497.5	256000	161453	41368	0.8	4406.9	678	30167	106	157	5711	254	93687	562290	5014	3853	96.98	12844.7	1.17742	340.3	118.49	8663.74	28761.9	874.4
Hunan	69736	149.32	7.0543	950	16719	1485	639	11307.4	245000	143905	51654.4	0.82	4110.8	823	20371	266	308	6380	226.5	92340	674803	4520	3633	82.04	12355.3	1.16963	266.22	95.23	7997.7	23989.4	878.65
Guangdong	2237	11.85	8.7471	12999	17972	56955	15370	36704.2	373000	403276	95345.7	0.46	17356.7	2937	22300	418	626	9893	416.9	213314	1096928	4833	4184	137.19	23476.2	0.79604	3726.46	121.64	17142.7	4615.91	82.21
Guangxi	447951	1131.77	3.7204	1049	6623	7641	4163	6455.4	317000	149751	23986.6	1.3	2088	332	91143	95	136	4816	133	205745	870264	5417	3381	51.7	6497.05	1.24931	258.26	48.42	8465.6	91434.9	3683.25
Hainan	7310	31.5841	6.0662	60	2216	671	182	1474.7	47000	3774	3973.4	0.87	303.9	23	561	15	14	854	24.8	5991	21204	220	204	4.9	1135.33	2.0563	966.59	12.64	9740.32	6187.07	63.7
Chongqing	99002	330.32	3.9348	1367	4134	5143	1298	5899.5	241000	97396	46094.8	1.32	2188.6	353	27593	216	302	2839	126.3	67027	627238	2311	1851	45.98	6472.36	0.730362	238.48	45	10014.6	40642.5	1199.01
Sichuan	27049	151.166	3.3095	6153	13504	3980	1655	12756.2	403000	193808	46790.5	0.81	4912.4	861	23149	355	607	8138	230.1	108700	968914	9237	5696	57.74	15145.1	0.948129	421.13	99.11	8415.17	40038	657.27
Guizhou	56268	188.01	4.5024	878	4787	2521	359	3504.5	51000	102029	39305.1	0.7	1207	162	103	18	18	3596	163.4	11695	741315	5844	2339	33.75	7083.99	1.37331	32.15	26.75	7743.41	36670	1113.9
Yunnan	354575	950.75	3.0057	685	8197	6802	1348	6016.6	251000	102677	28181.4	0.77	2092.6	202	11034	282	376	4543	163.8	32996	419931	7986	3827	22.11	7510.82	1.32142	141.06	34.77	10796.8	130898	5412.42
Shaanxi	42800	190.72	8.9144	1609	10836	3931	1536	7177.8	216000	106582	44524.3	1.1	3122	425	27968	111	204	3718	165.4	48477	806562	6121	2466	12.87	7417.46	0.810701	136.92	83.97	10572.9	36726.2	612.68
Gansu	110503	338.15	5.1695	396	7624	1659	679	3071.7	49000	118436	23764.4	0.98	1197.1	172	2936	116	166	2551	103.3	16405	412370	3199	1124	13.07	5346.33	2.17769	38.27	33.19	12571.7	59869.9	1723.63
Qinghai	167242	309.46	9.2573	45	1417	724	237	896.9	109000	11165	4069.4	1.88	271.3	32	1667	36	19	554	31.6	7098	126081	1337	416	7.85	2279.15	2.2868	33.11	4.22	9721.63	50415.6	2415.65
Ningxia	69095	89.7	9.3209	291	1455	990	534	1139.2	88000	90631	15531.1	2.81	476.5	67	6015	9	49	618	75.4	20448	319180	1143	717	3.33	3229.26	1.66537	24.49	7.05	8418.33	51444.2	3402.35
Xinjiang	29182	138.9	11.256	532	6066	5130	1942	4142.5	118000	88878	32979.7	1.13	1757.9	91	2218	149	176	2131	137.2	22875	510191	2438	1169	9.78	7069.39	1.07165	45.6	23.1	11208.5	53338.9	462.92

## Sheet: 2009
	explained varibles			command-and-control environmental regulation					market-incentive environmental regulation					voluntary environmental regulation					industrial green transformation								control variables
Provinces	the number of R&D personnel in industrial enterprises (people)	the number of employees in above-scale industrial enterprises（10 thousand people）	the proportion of the labor force with a college diploma and above	the number of regional administrative punishment cases (pieces)	the number of staff in the environmental protection system (pepple)	the number of environmental impact assessment documents approved for construction projects (pieces)	the number of environmental acceptance projects (pieces)	the regional GDP (100 million yuan)	the environmental protection investment of environmental protection acceptance projects（10 thousand yuan）	the amount of investment in controlling industrial pollution sources（10 thousand yuan）	the amount of sewage charges（10 thousand yuan）	the ratio of investment in pollution control projects completed this year to regional GDP	the regional industrial added value（100 million yuan）	the number of scientific research institutions of industrial enterprises above the scale (pieces)	the number of letters and visits (times)	the number of suggestions from the National People's Congress (times)	the number of proposals from the Chinese People's Political Consultative Conference (times)	the number of the regional population (10 thousand people)	the carbon emissions of industrial dioxide (million tons)	the discharge of industrial wastewater (ton)	the emissions of industrial sulfur dioxide (ton)	the production of industrial solid waste (10 thousand tons)	the comprehensive utilization of industrial solid waste (10 thousand tons)	the amount of annual industrial water consumption (million cubic meters)	the amount of annual energy consumption(ten thousand tons of standard coal)	the ration of annual added value of six energy-intensive industries to industrial added value	the amount of foreign direct investment（billion dollars）	the number of students in ordinary colleges（10 thousand people）	the average wages of urban employees in the mining, manufacturing, electricity, heat and fuel power and water production and supply industries （yuan）	capital stock（100 million yuan）	R&D investment of above-scale industrial enterprises (million yuan)
Beijing	147055	518.19	35.9143	837	4369	14476	3784	12900.9	250414	34421	3000	1.72	2182.6	670	20339	106	80	1860	100.4	8713	59922	1242	910	5.198	6570.34	1.47573	1066	58.67	22893.3	32254.2	9431.21
Tianjin	5101	22.41	17.9373	459	3226	2212	1073	5709.6	296313	180054	15114.9	1.38	2478.7	560	18163	36	51	1228	122.3	19441	172980	1516	1498	4.3502	5874.09	1.81387	977	40.6	13997	1608.2	271.013
Hebei	42677	155.2	5.7037	4146	29526	14794	2746	15306.9	763659	132272	120873	1.44	6337.5	573	17979	16	21	7034	577.8	110058	1042679	21976	15693	23.7148	25418.8	1.97488	370	106.05	10396.1	10998.6	2055.95
Shanxi	19699	114.3	7.8748	101	20787	3510	1136	7147.6	553698	386711	168735	2.14	3739.8	261	5725	28	10	3427	375.4	39720	1009586	14743	8956	10.5331	15575.8	1.17664	205	54.74	7503.02	6561.16	2490.75
Inner Mongolia	54594	113.87	8.1211	1153	10135	5151	1452	7104.2	244163	178258	72983.6	1.59	2345.6	183	7908	111	149	2458	445.3	28616	1204018	12108	6368	20.92	15343.5	1.99401	240	35.19	7759.96	8243.15	2776.69
Liaoning	144488	595.42	12.2365	8652	15903	13570	5010	12815.7	323368	196562	97696.9	1.35	5891.6	782	31434	126	192	4341	406.9	75159	918837	17221	8241	23.92	19111.9	1.83339	1318	85.25	11065.6	34781.6	17029.7
Jilin	61544	210.13	8.6125	794	10205	4333	1460	5434.8	157044	79255	37135.5	0.91	1705	196	5991	43	60.5	2740	185.7	37563	300200	3941	2539	23.62	7697.77	1.42526	193	53.1	11248.5	7926.47	4706.48
Helongjiang	89937	209.78	7.1247	299	9300	4188	1614	7218.9	137691	99318	34368.6	1.26	3470.2	211	11705	125	122	3826	203.2	34188	418905	5275	3810	55.7064	10466.7	0.697101	181	70.89	9386.38	16124.3	8877.72
Shanghai	44067	155.21	31.3419	1266.5	4019	14636	4563	15742.4	893284	68357	27461.6	1.06	5740.8	1322	30715	82	101	2210	179.1	41192	239348	2255	2172	84.158	10367.4	1.04902	3084	51.28	20098.7	11708.8	8587.63
Jiangsu	42874	117.36	7.2769	9892	18902	37508	10175	34471.7	1.10036e+06	270554	184554	1.07	16570.3	5094	58853	384	601	7810	515.6	256160	1011824	8028	7862	194.548	23709.3	1.27444	4444	165.34	11427.3	19733.1	9072.35
Zhejiang	19191	91.37	10.4278	8469	11681	30445	11047	22833.7	796052	193574	97961	0.86	10491.3	5692	57119	471	586	5276	338.5	203442	677003	3910	3586	55.3377	15566.9	0.97075	1640	86.65	12982	9668.98	2793.87
Anhui	83739	282.12	3.8543	268	10616	5903	1997	10864.7	350954	108282	45002.5	1.38	3743.7	1567	16102	86	207	6131	251.5	73441	486864	8471	7227	93.658	8895.9	1.24051	279	87.78	8338.53	26802.4	27397.5
Fujian	4835	15.56	12.0669	2676	6907	13886	5816	12418.1	428503	128692	33936.4	0.71	5218.6	1028	34785	303	337	3666	187.8	142747	399192	6349	5426	77.19	8916.46	0.772102	1175	60.63	9908.74	2422.41	782.4
Jiangxi	102863	235.9	7.5307	2190	9450	4121	1594	7630	179861	39540	47524.5	0.92	3232.5	331	26445	189	335	4432	142.2	67192	490200	8898	3703	53.18	5812.54	1.4194	369	79.35	7307.31	22599.1	18070.2
Shandong	69192	386.62	5.928	5198	25754	18097	8300	29540.8	1.11907e+06	515832	125093	1.36	13998.5	2233	27515	115	286	9470	717.9	182673	1366150	14138	13826	24.6974	32420.2	1.56742	1120	159.3	9115.17	32414.2	16543.2
Henan	12104	84.2	4.9584	2053	42577	11060	3844	19181	479817	154242	77321.6	0.62	9064.9	1369	26721	232	431	9487	450.7	140325	1175969	10786	8064	53.5065	19751.2	1.16092	347	136.88	8391.9	12601.3	1511.47
Hubei	25874	199.16	5.7364	998	12943	5792	2148	13192.1	518916	281332	35099.3	1.16	5212.7	789	30841	109	119	5720	275.2	93240	527431	5561	4210	100.818	13707.8	1.08835	377	124.91	8212.27	17123.1	595.47
Hunan	73995	356.03	7.8058	1410	16622	5528	991	12772.8	426662	133806	47567.9	1.12	4565.7	832	20074	311	317	6406	239	96396	649426	5093	4010	83.52	13331	1.10229	280	101.68	7870.66	47274.1	610.42
Guangdong	40490	145.76	7.7751	20446	19341	56804	13827	39464.7	340813	227464	81111.4	0.61	18128.5	3242	94505	380	550	10130	437.6	188844	1012579	4741	4322	136.15	24653.7	0.7838	3939	133.41	17051	18261.5	707.39
Guangxi	297465	719.01	4.4328	786	6843	10225	3729	7112.9	355499	117118	22301.3	1.7	2241.4	374	24574	102	136	4856	151.8	161596	835296	5693	3857	53.9693	7074.96	1.21434	272	52.83	8083.38	60810	2975.83
Hainan	9195	66.4797	6.0642	68	2474	1345	168	1620.3	41344.2	3563	3426.4	1.19	291.9	56	1268	12	38	864	27	7031	21433	201	168	3.908	1232.52	2.10387	903	14.21	9829	16130.5	426.03
Chongqing	530551	1455.81	5.421	1609	4367	7991	1691	6651.2	405577	70747	37282	1.68	2470.8	436	24872	188	265	2859	133.1	65684	586117	2552	2077	47.5504	7029.82	0.688542	278	48.42	9586.49	95609.4	5386.62
Sichuan	40363	134.245	5.469	1456	14371	4893	1806	14190.6	423590	96191	48663.5	0.73	5621.3	827	28981	305	525	8185	263.1	105910	946424	8597	4952	61.6	16321.8	0.985222	461	103.59	8219.27	33261.1	979.13
Guizhou	16384	68.5977	3.6961	699	4920	4338	1202	3856.7	71116.4	89475	47441	0.54	1297	175	66	35	61	3537	184.7	13478	623743	7317	3351	34.1449	7566.33	1.35423	36	29.91	6972.26	13721.3	1018.11
Yunnan	185059	717.31	3.2215	520	8506	8946	1302	6574.4	366422	94880	25121.5	1.29	2135	225	13625	243	320	4571	187.2	32375	417821	8673	4265	22.44	8032.06	1.25284	159	39.36	10089.5	99464.2	861.62
Shaanxi	38386	120.71	8.3991	1511	11141	4457	1099	7997.8	374089	205999	42601.7	1.46	3339.8	419	28624	67	108	3727	186	50115	741873	5547	2998	11.4024	8043.6	0.825082	162	89.37	9944.95	56395.5	576.04
Gansu	27677	103.41	5.0524	334	7660	2550	501	3268.3	135422	123302	21154.4	1.31	1214	148	3117	91	141	2555	100.8	16364	400926	3150	1073	13.0607	5481.6	2.10554	49	36.15	12675.3	25195.6	305.48
Qinghai	145529	424.06	10.2439	32	1562	1230	389	939.7	56155.7	29439	4972.5	1.13	273.7	35	1918	25	26	557	33.5	8404	127275	1348	508	2.9875	2348.17	2.38137	28	4.38	9745.33	69449.5	1495.78
Ningxia	81115	101	9.3588	246	1492	2142	579	1266.7	143675	43472	12729.1	2.12	484.8	107	4091	11	54	625	80	21542	278346	1398	988	3.676	3387.65	1.65499	25	7.56	8202.72	52850.1	1151.81
Xinjiang	3023	10.1	11.2664	1452	6466	6069	1702	4237	190700	143497	23259.9	1.83	1558.5	133	6129	198	239	2159	156.7	24201	515398	3206	1527	10.0593	7525.56	1.22155	48	24.16	10977.6	11226.5	345.47

[truncated: 10 more sheets: 2010, 2011, 2012, 2013, 2014, 2015, 2016, 2017, 2018, 2019]
